# Supplementary material for: Poly[[tetra­aqua­bis­(μ3-5-carboxybenzene-1,2,4-tri­carboxyl­ato)tricadmium] tetra­hydrate]
Source: Acta Crystallogr Sect E Struct Rep Online. 2012 May 26;68(Pt 6):m801–2. doi: 10.1107/S1600536812022726 (PMC3379128; doi:10.1107/S1600536812022726)
Supplement: Supplementary file 1 [file e-68-0m801-sup1.cif]

##############################################################################
#                                                                            #
# This CIF contains the data in a paper accepted for publication in          #
# Acta Crystallographica Section E. It conforms to the requirements of       #
# Notes for Authors for Acta Crystallographica Section E, and has been       #
# peer reviewed under the auspices of the IUCr Commission on Journals.       #
#                                                                            #
# Full details of the Crystallographic Information File format               #
# are given in the paper "The Crystallographic Information File (CIF):       #
# a New Standard Archive File for Crystallography" by S. R. Hall, F. H.      #
# Allen and I. D. Brown [Acta Cryst. (1991), A47, 655-685].                  #
#                                                                            #
# The current version of the core CIF dictionary is obtainable from          #
# ftp://ftp.iucr.org/pub/cif_core.dic.                                       #
#                                                                            #
# Software is freely available for graphical display of the structure(s)     #
# in this CIF. For information consult the CIF software page                 #
# http://www.iucr.org/resources/cif/software.                                #
#                                                                            #
# This file may be used for bona fide research purposes within the           #
# scientific community so long as proper attribution is given to the journal # 
# article from which it was obtained.                                        #
#                                                                            #
##############################################################################
data_global
_audit_creation_method     'SHELXL-97'
_journal_date_recd_electronic     2012-05-14
_journal_date_accepted     2012-05-18
_journal_name_full     'Acta Crystallographica, Section E'
_journal_year     2012
_journal_volume     68
_journal_issue      6
_journal_page_first     m801
_journal_page_last     m802
_journal_paper_category     QM
_journal_paper_doi     10.1107/S1600536812022726
_journal_coeditor_code     LH5477
_publ_contact_author_name     'Dr. Huai-Xia Yang'
_publ_contact_author_address
;
Pharmacy College
Henan University of Traditional Chinese Medicine
Zhengzhou 450008
People's Republic of China
;
_publ_contact_author_email     '13623712409@139.com'
_publ_contact_author_fax     '86 371 65962746'
_publ_contact_author_phone     '86 371 65962746'
_publ_section_title
;
Poly[[tetraaquabis(\m~3~-5-carboxybenzene-1,2,4-tricarboxylato)tricadmium]
tetrahydrate]
;
loop_
    _publ_author_name
    _publ_author_footnote
    _publ_author_address
    'Yong-Yan Jia' ?
;
Pharmacy College
Henan University of Traditional Chinese Medicine
Zhengzhou 450008
People's Republic of China
;
    'Xin-Nian Xie' ?
;
Pharmacy College
Henan University of Traditional Chinese Medicine
Zhengzhou 450008
People's Republic of China
;
    'Huai-Xia Yang' ?
;
Pharmacy College
Henan University of Traditional Chinese Medicine
Zhengzhou 450008
People's Republic of China
;
data_I
_audit_creation_method     SHELXL-97
_chemical_name_systematic
;
Poly[[tetraaquabis(\m~3~-5-carboxybenzene-1,2,4-tricarboxylato)tricadmium]
tetrahydrate]
;
_chemical_name_common     ?
_chemical_formula_moiety     'C20 H14 Cd3 O20, 4(H2 O)'
_chemical_formula_sum     'C20 H22 Cd3 O24'
_chemical_formula_iupac     '[Cd3 (C10 H3 O8)2 (H2 O)4], 4H2 O'
_chemical_formula_weight     983.58
_chemical_melting_point     ?
_symmetry_cell_setting     triclinic
_symmetry_space_group_name_H-M     'P -1'
_space_group_name_Hall     '-P 1'
loop_
    _symmetry_equiv_pos_as_xyz
    'x, y, z'
    '-x, -y, -z'
_cell_length_a     8.3244(17)
_cell_length_b     12.992(3)
_cell_length_c     13.540(3)
_cell_angle_alpha     85.79(3)
_cell_angle_beta     84.67(3)
_cell_angle_gamma     87.17(3)
_cell_volume     1452.6(5)
_cell_formula_units_Z     2
_cell_measurement_reflns_used     4891
_cell_measurement_theta_min     1.5731
_cell_measurement_theta_max     27.8684
_cell_measurement_temperature     293(2)
_exptl_crystal_description     prism
_exptl_crystal_colour     colourless
_exptl_crystal_size_max     0.20
_exptl_crystal_size_mid     0.17
_exptl_crystal_size_min     0.16
_exptl_crystal_density_diffrn     2.249
_exptl_crystal_density_meas     ?
_exptl_crystal_density_method     'not measured'
_exptl_crystal_F_000     956
_exptl_absorpt_coefficient_mu     2.280
_exptl_absorpt_correction_type     multi-scan
_exptl_absorpt_process_details     '(CrystalClear; Rigaku/MSC, 2004)'
_exptl_absorpt_correction_T_min     0.6584
_exptl_absorpt_correction_T_max     0.7117
_exptl_special_details     ?
_diffrn_ambient_temperature     293(2)
_diffrn_radiation_type     MoK\a
_diffrn_radiation_wavelength     0.71073
_diffrn_radiation_source     'fine-focus sealed tube'
_diffrn_radiation_monochromator     graphite
_diffrn_measurement_device_type     'Rigaku Saturn'
_diffrn_measurement_method     '\w scans'
_diffrn_detector_area_resol_mean     28.5714
_diffrn_reflns_number     18101
_diffrn_reflns_av_R_equivalents     0.0223
_diffrn_reflns_av_sigmaI/netI     0.0254
_diffrn_reflns_theta_min     1.51
_diffrn_reflns_theta_max     27.87
_diffrn_reflns_theta_full     27.87
_diffrn_measured_fraction_theta_max     0.995
_diffrn_measured_fraction_theta_full     0.995
_diffrn_reflns_limit_h_min     -10
_diffrn_reflns_limit_h_max     10
_diffrn_reflns_limit_k_min     -17
_diffrn_reflns_limit_k_max     16
_diffrn_reflns_limit_l_min     -17
_diffrn_reflns_limit_l_max     17
_diffrn_standards_number     ?
_diffrn_standards_interval_count     ?
_diffrn_standards_interval_time     ?
_diffrn_standards_decay_%     ?
_refine_special_details
;
Refinement of <i>F</i>^2^ against ALL reflections. The weighted <i>R</i>-factor
<i>wR</i> and goodness of fit <i>S</i> are based on <i>F</i>^2^, conventional
<i>R</i>-factors <i>R</i> are based on <i>F</i>, with <i>F</i> set to zero for
negative <i>F</i>^2^. The threshold expression of <i>F</i>^2^ >
\s(<i>F</i>^2^) is used only for calculating <i>R</i>-factors(gt) <i>etc</i>.
and is not relevant to the choice of reflections for refinement.
<i>R</i>-factors based on <i>F</i>^2^ are statistically about twice as large
as those based on <i>F</i>, and <i>R</i>- factors based on ALL data will be
even larger.
;
_reflns_number_total     6873
_reflns_number_gt     6308
_reflns_threshold_expression     'I>2\s(I)'
_refine_ls_structure_factor_coef     Fsqd
_refine_ls_matrix_type     full
_refine_ls_R_factor_all     0.0325
_refine_ls_R_factor_gt     0.0289
_refine_ls_wR_factor_gt     0.0659
_refine_ls_wR_factor_ref     0.0683
_refine_ls_goodness_of_fit_ref     1.054
_refine_ls_restrained_S_all     1.054
_refine_ls_number_reflns     6873
_refine_ls_number_parameters     424
_refine_ls_number_restraints     0
_refine_ls_hydrogen_treatment     constr
_refine_ls_weighting_scheme     calc
_refine_ls_weighting_details
         'calc w=1/[\s^2^(Fo^2^)+(0.0310P)^2^+2.6215P] where P=(Fo^2^+2Fc^2^)/3'
_atom_sites_solution_hydrogens     geom
_atom_sites_solution_primary     direct
_atom_sites_solution_secondary     difmap
_refine_ls_shift/su_max     0.002
_refine_ls_shift/su_mean     0.000
_refine_diff_density_max     0.640
_refine_diff_density_min     -0.836
_refine_ls_extinction_method     none
_refine_ls_extinction_coef     ?
loop_
    _atom_type_symbol
    _atom_type_description
    _atom_type_scat_dispersion_real
    _atom_type_scat_dispersion_imag
    _atom_type_scat_source
    'C' 'C' 0.0033 0.0016
                         'International Tables Vol C Tables 4.2.6.8 and 6.1.1.4'
    'H' 'H' 0.0000 0.0000
                         'International Tables Vol C Tables 4.2.6.8 and 6.1.1.4'
    'O' 'O' 0.0106 0.0060
                         'International Tables Vol C Tables 4.2.6.8 and 6.1.1.4'
    'Cd' 'Cd' -0.8075 1.2024
                         'International Tables Vol C Tables 4.2.6.8 and 6.1.1.4'
_computing_data_collection     'CrystalClear (Rigaku/MSC, 2004)'
_computing_cell_refinement     'CrystalClear (Rigaku/MSC, 2004)'
_computing_data_reduction     'CrystalClear (Rigaku/MSC, 2004)'
_computing_structure_solution     'SHELXS97 (Sheldrick, 2008)'
_computing_structure_refinement     'SHELXL97 (Sheldrick, 2008)'
_computing_molecular_graphics     'SHELXTL (Sheldrick, 2008)'
_computing_publication_material     'publCIF (Westrip, 2010)'
loop_
    _atom_site_type_symbol
    _atom_site_label
    _atom_site_fract_x
    _atom_site_fract_y
    _atom_site_fract_z
    _atom_site_U_iso_or_equiv
    _atom_site_adp_type
    _atom_site_calc_flag
    _atom_site_refinement_flags
    _atom_site_occupancy
    _atom_site_symmetry_multiplicity
    _atom_site_disorder_assembly
    _atom_site_disorder_group
    Cd Cd1 0.16008(3) 0.030815(17) 0.077320(17) 0.02133(6) Uani d . 1 1 . .
    Cd Cd2 0.38339(3) 0.741101(16) -0.452927(15) 0.01619(6) Uani d . 1 1 . .
    Cd Cd3 0.82987(3) 0.508576(17) -0.221027(15) 0.01826(6) Uani d . 1 1 . .
    O O1 -0.1133(3) 0.01484(17) 0.09031(15) 0.0218(5) Uani d . 1 1 . .
    O O2 -0.3553(3) 0.00697(18) 0.17445(17) 0.0253(5) Uani d . 1 1 . .
    H H2 -0.3953 -0.0381 0.1465 0.030 Uiso d R 1 1 . .
    O O3 0.1589(3) -0.33132(18) 0.21984(18) 0.0309(6) Uani d . 1 1 . .
    O O4 0.0193(3) -0.40654(16) 0.34811(17) 0.0257(5) Uani d . 1 1 . .
    O O5 0.1396(3) -0.30563(17) 0.50753(18) 0.0240(5) Uani d . 1 1 . .
    O O6 -0.1027(3) -0.2697(2) 0.58004(18) 0.0371(6) Uani d . 1 1 . .
    O O7 -0.2938(3) 0.08991(18) 0.46215(17) 0.0303(6) Uani d . 1 1 . .
    O O8 -0.2171(3) 0.14979(17) 0.30916(17) 0.0256(5) Uani d . 1 1 . .
    O O9 0.1276(3) 0.19607(18) -0.00883(17) 0.0239(5) Uani d . 1 1 . .
    O O10 0.3778(3) 0.13809(17) 0.00776(17) 0.0239(5) Uani d . 1 1 . .
    O O11 0.2987(3) 0.35204(18) 0.10793(16) 0.0259(5) Uani d . 1 1 . .
    H H11 0.3902 0.3256 0.1010 0.031 Uiso d R 1 1 . .
    O O12 0.2293(4) 0.50979(18) 0.05480(17) 0.0332(6) Uani d . 1 1 . .
    O O13 0.3761(3) 0.59828(17) -0.33999(16) 0.0216(5) Uani d . 1 1 . .
    O O14 0.6352(3) 0.56376(16) -0.31637(16) 0.0196(4) Uani d . 1 1 . .
    O O15 0.5157(3) 0.39054(17) -0.43313(15) 0.0219(5) Uani d . 1 1 . .
    O O16 0.5220(4) 0.22733(19) -0.37873(19) 0.0388(7) Uani d . 1 1 . .
    O O17 0.1438(4) 0.1222(3) 0.2170(2) 0.0504(8) Uani d . 1 1 . .
    H H17B 0.1858 0.0889 0.2650 0.060 Uiso d R 1 1 . .
    H H17C 0.0472 0.1294 0.2412 0.060 Uiso d R 1 1 . .
    O O18 0.3002(4) -0.1137(3) 0.1143(3) 0.0722(12) Uani d . 1 1 . .
    H H18A 0.3966 -0.1163 0.0873 0.087 Uiso d R 1 1 . .
    H H18B 0.2859 -0.1668 0.1542 0.087 Uiso d R 1 1 . .
    O O19 0.5894(3) 0.79789(18) -0.37472(19) 0.0298(5) Uani d . 1 1 . .
    H H19A 0.5794 0.8634 -0.3773 0.036 Uiso d R 1 1 . .
    H H19B 0.6889 0.7805 -0.3857 0.036 Uiso d R 1 1 . .
    O O20 1.0312(3) 0.6158(2) -0.2434(2) 0.0431(7) Uani d . 1 1 . .
    H H20B 1.0047 0.6608 -0.2884 0.052 Uiso d R 1 1 . .
    H H20C 1.1237 0.5955 -0.2685 0.052 Uiso d R 1 1 . .
    O O21 0.1511(4) 0.6937(2) 0.9506(2) 0.0476(8) Uani d . 1 1 . .
    H H21A 0.0610 0.7199 0.9737 0.057 Uiso d R 1 1 . .
    H H21B 0.1606 0.6418 0.9920 0.057 Uiso d R 1 1 . .
    O O22 0.5749(4) 0.2208(2) 0.1579(2) 0.0488(8) Uani d . 1 1 . .
    H H22A 0.5693 0.1581 0.1450 0.059 Uiso d R 1 1 . .
    H H22B 0.6664 0.2381 0.1301 0.059 Uiso d R 1 1 . .
    O O23 0.6103(4) 0.0002(2) 0.6595(2) 0.0484(8) Uani d . 1 1 . .
    H H23A 0.5277 0.0223 0.6948 0.058 Uiso d R 1 1 . .
    H H23B 0.6288 0.0415 0.6084 0.058 Uiso d R 1 1 . .
    O O24 0.7826(3) 0.5204(2) 0.4913(2) 0.0378(6) Uani d . 1 1 . .
    H H24A 0.8507 0.5474 0.4476 0.045 Uiso d R 1 1 . .
    H H24B 0.6930 0.5225 0.4656 0.045 Uiso d R 1 1 . .
    C C1 -0.2069(4) -0.0074(2) 0.1688(2) 0.0171(6) Uani d . 1 1 . .
    C C2 0.0634(4) -0.3266(2) 0.2965(2) 0.0179(6) Uani d . 1 1 . .
    C C3 0.0021(4) -0.2601(2) 0.5089(2) 0.0176(6) Uani d . 1 1 . .
    C C4 -0.2286(4) 0.0777(2) 0.3753(2) 0.0186(6) Uani d . 1 1 . .
    C C5 -0.1338(3) -0.0616(2) 0.2577(2) 0.0152(5) Uani d . 1 1 . .
    C C6 -0.0544(3) -0.1566(2) 0.2429(2) 0.0163(6) Uani d . 1 1 . .
    H H6A -0.0320 -0.1770 0.1784 0.020 Uiso calc R 1 1 . .
    C C7 -0.0074(3) -0.2223(2) 0.3227(2) 0.0153(5) Uani d . 1 1 . .
    C C8 -0.0389(3) -0.1918(2) 0.4193(2) 0.0150(5) Uani d . 1 1 . .
    C C9 -0.1116(4) -0.0943(2) 0.4335(2) 0.0171(6) Uani d . 1 1 . .
    H H9A -0.1293 -0.0727 0.4977 0.021 Uiso calc R 1 1 . .
    C C10 -0.1586(3) -0.0284(2) 0.3547(2) 0.0162(6) Uani d . 1 1 . .
    C C11 0.2780(4) 0.2045(2) -0.0247(2) 0.0174(6) Uani d . 1 1 . .
    C C12 0.2843(4) 0.4197(2) 0.0387(2) 0.0179(6) Uani d . 1 1 . .
    C C13 0.4879(3) 0.5440(2) -0.3039(2) 0.0142(5) Uani d . 1 1 . .
    C C14 0.4981(4) 0.3204(2) -0.3644(2) 0.0184(6) Uani d . 1 1 . .
    C C15 0.3382(3) 0.2933(2) -0.0935(2) 0.0154(5) Uani d . 1 1 . .
    C C16 0.3343(4) 0.3948(2) -0.0658(2) 0.0168(6) Uani d . 1 1 . .
    C C17 0.3824(4) 0.4731(2) -0.1368(2) 0.0179(6) Uani d . 1 1 . .
    H H17A 0.3779 0.5409 -0.1186 0.021 Uiso calc R 1 1 . .
    C C18 0.4369(3) 0.4528(2) -0.2338(2) 0.0144(5) Uani d . 1 1 . .
    C C19 0.4427(3) 0.3504(2) -0.2610(2) 0.0155(5) Uani d . 1 1 . .
    C C20 0.3926(4) 0.2723(2) -0.1903(2) 0.0164(6) Uani d . 1 1 . .
    H H20A 0.3956 0.2045 -0.2085 0.020 Uiso calc R 1 1 . .
loop_
    _atom_site_aniso_label
    _atom_site_aniso_U_11
    _atom_site_aniso_U_22
    _atom_site_aniso_U_33
    _atom_site_aniso_U_12
    _atom_site_aniso_U_13
    _atom_site_aniso_U_23
    Cd1 0.02465(12) 0.01847(12) 0.02003(11) -0.00301(9) -0.00097(9) 0.00440(8)
    Cd2 0.02026(11) 0.01366(11) 0.01385(10) 0.00249(8) 0.00120(8) -0.00115(8)
    Cd3 0.02283(11) 0.01690(11) 0.01451(10) 0.00382(8) 0.00031(8) -0.00328(8)
    O1 0.0248(11) 0.0261(12) 0.0142(10) -0.0037(9) -0.0006(9) 0.0023(9)
    O2 0.0191(11) 0.0274(12) 0.0292(12) 0.0018(9) -0.0038(9) 0.0004(10)
    O3 0.0424(14) 0.0185(12) 0.0276(12) 0.0088(10) 0.0142(11) -0.0024(10)
    O4 0.0343(13) 0.0126(10) 0.0281(12) 0.0004(9) 0.0075(10) -0.0012(9)
    O5 0.0196(11) 0.0203(11) 0.0327(12) 0.0063(9) -0.0082(9) -0.0023(9)
    O6 0.0302(13) 0.0521(17) 0.0235(12) 0.0133(12) 0.0058(10) 0.0142(12)
    O7 0.0465(15) 0.0221(12) 0.0201(11) 0.0132(11) 0.0041(10) -0.0052(9)
    O8 0.0343(13) 0.0148(11) 0.0267(12) 0.0031(9) -0.0031(10) 0.0025(9)
    O9 0.0209(11) 0.0248(12) 0.0245(11) -0.0038(9) 0.0012(9) 0.0055(9)
    O10 0.0254(11) 0.0192(11) 0.0248(12) 0.0027(9) 0.0030(9) 0.0058(9)
    O11 0.0337(13) 0.0269(12) 0.0150(10) 0.0087(10) 0.0025(9) 0.0009(9)
    O12 0.0628(18) 0.0184(12) 0.0154(11) 0.0084(11) 0.0076(11) -0.0019(9)
    O13 0.0201(11) 0.0199(11) 0.0227(11) 0.0018(8) 0.0002(9) 0.0082(9)
    O14 0.0181(10) 0.0206(11) 0.0192(10) -0.0029(8) 0.0002(8) 0.0031(8)
    O15 0.0264(11) 0.0247(12) 0.0125(10) 0.0026(9) 0.0036(8) 0.0025(8)
    O16 0.0687(19) 0.0186(12) 0.0254(13) 0.0009(12) 0.0180(12) -0.0073(10)
    O17 0.0495(18) 0.062(2) 0.0403(17) -0.0057(15) -0.0029(14) -0.0101(15)
    O18 0.048(2) 0.059(2) 0.097(3) 0.0194(17) 0.0208(19) 0.030(2)
    O19 0.0222(12) 0.0239(12) 0.0442(15) 0.0033(9) -0.0041(10) -0.0090(11)
    O20 0.0369(15) 0.0461(17) 0.0446(17) -0.0025(13) 0.0032(13) 0.0001(13)
    O21 0.0448(17) 0.0389(16) 0.0519(18) 0.0145(13) 0.0113(14) 0.0152(14)
    O22 0.0494(18) 0.0419(17) 0.0553(19) 0.0009(14) -0.0129(15) 0.0043(14)
    O23 0.0538(19) 0.0310(15) 0.060(2) 0.0038(13) -0.0118(15) 0.0063(14)
    O24 0.0309(14) 0.0459(16) 0.0350(14) -0.0020(12) -0.0001(11) 0.0040(12)
    C1 0.0244(15) 0.0106(13) 0.0165(14) -0.0007(11) -0.0017(11) -0.0018(10)
    C2 0.0191(14) 0.0169(14) 0.0177(14) 0.0021(11) -0.0016(11) -0.0033(11)
    C3 0.0202(14) 0.0159(14) 0.0169(14) 0.0022(11) -0.0049(11) -0.0014(11)
    C4 0.0190(14) 0.0136(14) 0.0235(15) 0.0044(11) -0.0052(12) -0.0035(11)
    C5 0.0163(13) 0.0129(13) 0.0158(13) 0.0006(10) 0.0001(10) 0.0001(10)
    C6 0.0178(13) 0.0163(14) 0.0138(13) 0.0027(11) 0.0019(11) -0.0005(11)
    C7 0.0177(13) 0.0124(13) 0.0155(13) 0.0017(10) 0.0004(11) -0.0017(10)
    C8 0.0169(13) 0.0129(13) 0.0148(13) 0.0016(10) -0.0012(10) 0.0005(10)
    C9 0.0211(14) 0.0165(14) 0.0135(13) 0.0032(11) -0.0002(11) -0.0039(11)
    C10 0.0184(14) 0.0154(14) 0.0145(13) 0.0030(11) 0.0008(11) -0.0036(11)
    C11 0.0253(15) 0.0163(14) 0.0105(12) -0.0035(11) 0.0019(11) -0.0020(11)
    C12 0.0232(15) 0.0181(14) 0.0120(13) -0.0014(11) 0.0019(11) -0.0021(11)
    C13 0.0221(14) 0.0111(13) 0.0085(12) 0.0014(10) 0.0012(10) 0.0000(10)
    C14 0.0176(14) 0.0203(15) 0.0165(14) 0.0012(11) 0.0018(11) -0.0020(11)
    C15 0.0165(13) 0.0136(13) 0.0152(13) 0.0001(10) 0.0001(11) 0.0020(10)
    C16 0.0216(14) 0.0160(14) 0.0118(13) 0.0021(11) 0.0019(11) -0.0008(11)
    C17 0.0255(15) 0.0124(13) 0.0151(13) 0.0010(11) 0.0017(11) -0.0022(11)
    C18 0.0151(13) 0.0138(13) 0.0134(13) -0.0005(10) 0.0016(10) 0.0028(10)
    C19 0.0186(14) 0.0158(14) 0.0114(12) 0.0019(11) 0.0014(10) -0.0003(10)
    C20 0.0227(14) 0.0096(13) 0.0164(13) 0.0014(11) 0.0003(11) -0.0025(10)
_geom_special_details
;
All e.s.d.'s (except the e.s.d. in the dihedral angle between two l.s. planes)
are estimated using the full covariance matrix. The cell e.s.d.'s are taken
into account individually in the estimation of e.s.d.'s in distances, angles
and torsion angles; correlations between e.s.d.'s in cell parameters are only
used when they are defined by crystal symmetry. An approximate (isotropic)
treatment of cell e.s.d.'s is used for estimating e.s.d.'s involving l.s.
planes.
;
loop_
    _geom_bond_atom_site_label_1
    _geom_bond_atom_site_label_2
    _geom_bond_site_symmetry_2
    _geom_bond_distance
    _geom_bond_publ_flag
    Cd1 O18 . 2.212(3) ?
    Cd1 O1 . 2.285(2) ?
    Cd1 O17 . 2.296(3) ?
    Cd1 O9 . 2.382(2) ?
    Cd1 O10 . 2.419(2) ?
    Cd1 O1 2 2.457(2) ?
    Cd1 C11 . 2.733(3) ?
    Cd2 O5 1_564 2.268(2) ?
    Cd2 O19 . 2.277(2) ?
    Cd2 O7 2_565 2.282(2) ?
    Cd2 O13 . 2.316(2) ?
    Cd2 O16 2_664 2.355(3) ?
    Cd2 O15 2_664 2.453(2) ?
    Cd2 C14 2_664 2.737(3) ?
    Cd3 O20 . 2.217(3) ?
    Cd3 O14 . 2.224(2) ?
    Cd3 O12 2_665 2.256(2) ?
    Cd3 O3 2_655 2.299(2) ?
    Cd3 O4 2_655 2.462(2) ?
    Cd3 O11 2_665 2.585(2) ?
    Cd3 C2 2_655 2.721(3) ?
    O1 C1 . 1.282(4) ?
    O1 Cd1 2 2.457(2) ?
    O2 C1 . 1.237(4) ?
    O2 H2 . 0.8199 ?
    O3 C2 . 1.251(4) ?
    O3 Cd3 2_655 2.299(2) ?
    O4 C2 . 1.259(4) ?
    O4 Cd3 2_655 2.462(2) ?
    O5 C3 . 1.262(4) ?
    O5 Cd2 1_546 2.268(2) ?
    O6 C3 . 1.242(4) ?
    O7 C4 . 1.266(4) ?
    O7 Cd2 2_565 2.282(2) ?
    O8 C4 . 1.248(4) ?
    O9 C11 . 1.260(4) ?
    O10 C11 . 1.252(4) ?
    O11 C12 . 1.247(4) ?
    O11 Cd3 2_665 2.585(2) ?
    O11 H11 . 0.8193 ?
    O12 C12 . 1.262(4) ?
    O12 Cd3 2_665 2.256(2) ?
    O13 C13 . 1.254(4) ?
    O14 C13 . 1.258(4) ?
    O15 C14 . 1.258(4) ?
    O15 Cd2 2_664 2.453(2) ?
    O16 C14 . 1.243(4) ?
    O16 Cd2 2_664 2.355(3) ?
    O17 H17B . 0.8473 ?
    O17 H17C . 0.8429 ?
    O18 H18A . 0.8500 ?
    O18 H18B . 0.8500 ?
    O19 H19A . 0.8500 ?
    O19 H19B . 0.8500 ?
    O20 H20B . 0.8500 ?
    O20 H20C . 0.8500 ?
    O21 H21A . 0.8500 ?
    O21 H21B . 0.8500 ?
    O22 H22A . 0.8500 ?
    O22 H22B . 0.8500 ?
    O23 H23A . 0.8500 ?
    O23 H23B . 0.8499 ?
    O24 H24A . 0.8500 ?
    O24 H24B . 0.8500 ?
    C1 C5 . 1.511(4) ?
    C2 C7 . 1.504(4) ?
    C2 Cd3 2_655 2.721(3) ?
    C3 C8 . 1.505(4) ?
    C4 C10 . 1.505(4) ?
    C5 C6 . 1.391(4) ?
    C5 C10 . 1.406(4) ?
    C6 C7 . 1.400(4) ?
    C6 H6A . 0.9300 ?
    C7 C8 . 1.391(4) ?
    C8 C9 . 1.395(4) ?
    C9 C10 . 1.390(4) ?
    C9 H9A . 0.9300 ?
    C11 C15 . 1.505(4) ?
    C12 C16 . 1.492(4) ?
    C13 C18 . 1.515(4) ?
    C14 C19 . 1.505(4) ?
    C14 Cd2 2_664 2.737(3) ?
    C15 C20 . 1.389(4) ?
    C15 C16 . 1.394(4) ?
    C16 C17 . 1.394(4) ?
    C17 C18 . 1.389(4) ?
    C17 H17A . 0.9300 ?
    C18 C19 . 1.404(4) ?
    C19 C20 . 1.394(4) ?
    C20 H20A . 0.9300 ?
loop_
    _geom_angle_atom_site_label_1
    _geom_angle_atom_site_label_2
    _geom_angle_atom_site_label_3
    _geom_angle_site_symmetry_1
    _geom_angle_site_symmetry_3
    _geom_angle
    _geom_angle_publ_flag
    O18 Cd1 O1 . . 114.51(11) ?
    O18 Cd1 O17 . . 105.77(15) ?
    O1 Cd1 O17 . . 91.67(10) ?
    O18 Cd1 O9 . . 152.67(11) ?
    O1 Cd1 O9 . . 89.85(8) ?
    O17 Cd1 O9 . . 84.60(10) ?
    O18 Cd1 O10 . . 99.67(11) ?
    O1 Cd1 O10 . . 144.38(8) ?
    O17 Cd1 O10 . . 88.28(10) ?
    O9 Cd1 O10 . . 54.67(8) ?
    O18 Cd1 O1 . 2 94.72(13) ?
    O1 Cd1 O1 . 2 77.86(9) ?
    O17 Cd1 O1 . 2 159.43(10) ?
    O9 Cd1 O1 . 2 77.79(8) ?
    O10 Cd1 O1 . 2 90.13(8) ?
    O18 Cd1 C11 . . 126.25(11) ?
    O1 Cd1 C11 . . 117.16(9) ?
    O17 Cd1 C11 . . 86.72(10) ?
    O9 Cd1 C11 . . 27.42(8) ?
    O10 Cd1 C11 . . 27.26(8) ?
    O1 Cd1 C11 2 . 82.55(8) ?
    O5 Cd2 O19 1_564 . 164.72(9) ?
    O5 Cd2 O7 1_564 2_565 89.68(9) ?
    O19 Cd2 O7 . 2_565 85.15(9) ?
    O5 Cd2 O13 1_564 . 86.30(9) ?
    O19 Cd2 O13 . . 88.23(9) ?
    O7 Cd2 O13 2_565 . 139.19(8) ?
    O5 Cd2 O16 1_564 2_664 92.31(10) ?
    O19 Cd2 O16 . 2_664 101.56(10) ?
    O7 Cd2 O16 2_565 2_664 85.25(9) ?
    O13 Cd2 O16 . 2_664 135.45(8) ?
    O5 Cd2 O15 1_564 2_664 82.85(8) ?
    O19 Cd2 O15 . 2_664 110.44(8) ?
    O7 Cd2 O15 2_565 2_664 138.17(8) ?
    O13 Cd2 O15 . 2_664 81.52(8) ?
    O16 Cd2 O15 2_664 2_664 54.23(8) ?
    O5 Cd2 C14 1_564 2_664 86.15(9) ?
    O19 Cd2 C14 . 2_664 109.13(9) ?
    O7 Cd2 C14 2_565 2_664 111.38(9) ?
    O13 Cd2 C14 . 2_664 108.83(9) ?
    O16 Cd2 C14 2_664 2_664 26.93(9) ?
    O15 Cd2 C14 2_664 2_664 27.35(8) ?
    O20 Cd3 O14 . . 109.96(10) ?
    O20 Cd3 O12 . 2_665 104.98(11) ?
    O14 Cd3 O12 . 2_665 118.76(9) ?
    O20 Cd3 O3 . 2_655 128.71(10) ?
    O14 Cd3 O3 . 2_655 106.24(9) ?
    O12 Cd3 O3 2_665 2_655 87.43(9) ?
    O20 Cd3 O4 . 2_655 86.79(10) ?
    O14 Cd3 O4 . 2_655 94.92(8) ?
    O12 Cd3 O4 2_665 2_655 136.12(8) ?
    O3 Cd3 O4 2_655 2_655 54.72(8) ?
    O20 Cd3 O11 . 2_665 82.73(10) ?
    O14 Cd3 O11 . 2_665 83.20(8) ?
    O12 Cd3 O11 2_665 2_665 53.26(8) ?
    O3 Cd3 O11 2_655 2_665 137.20(8) ?
    O4 Cd3 O11 2_655 2_665 167.97(7) ?
    O20 Cd3 C2 . 2_655 108.01(10) ?
    O14 Cd3 C2 . 2_655 103.16(9) ?
    O12 Cd3 C2 2_665 2_655 111.66(9) ?
    O3 Cd3 C2 2_655 2_655 27.23(9) ?
    O4 Cd3 C2 2_655 2_655 27.55(8) ?
    O11 Cd3 C2 2_665 2_655 164.19(8) ?
    C1 O1 Cd1 . . 127.97(19) ?
    C1 O1 Cd1 . 2 124.46(19) ?
    Cd1 O1 Cd1 . 2 102.14(9) ?
    C1 O2 H2 . . 109.5 ?
    C2 O3 Cd3 . 2_655 95.52(19) ?
    C2 O4 Cd3 . 2_655 87.72(18) ?
    C3 O5 Cd2 . 1_546 133.2(2) ?
    C4 O7 Cd2 . 2_565 103.09(19) ?
    C11 O9 Cd1 . . 91.98(18) ?
    C11 O10 Cd1 . . 90.47(18) ?
    C12 O11 Cd3 . 2_665 85.03(18) ?
    C12 O11 H11 . . 108.1 ?
    Cd3 O11 H11 2_665 . 132.4 ?
    C12 O12 Cd3 . 2_665 100.07(19) ?
    C13 O13 Cd2 . . 130.86(19) ?
    C13 O14 Cd3 . . 127.86(18) ?
    C14 O15 Cd2 . 2_664 89.03(18) ?
    C14 O16 Cd2 . 2_664 93.95(19) ?
    Cd1 O17 H17B . . 112.3 ?
    Cd1 O17 H17C . . 110.8 ?
    H17B O17 H17C . . 100.8 ?
    Cd1 O18 H18A . . 114.7 ?
    Cd1 O18 H18B . . 135.9 ?
    H18A O18 H18B . . 109.1 ?
    Cd2 O19 H19A . . 107.1 ?
    Cd2 O19 H19B . . 126.1 ?
    H19A O19 H19B . . 108.6 ?
    Cd3 O20 H20B . . 105.3 ?
    Cd3 O20 H20C . . 120.5 ?
    H20B O20 H20C . . 100.4 ?
    H21A O21 H21B . . 100.1 ?
    H22A O22 H22B . . 104.0 ?
    H23A O23 H23B . . 109.7 ?
    H24A O24 H24B . . 106.7 ?
    O2 C1 O1 . . 123.9(3) ?
    O2 C1 C5 . . 117.6(3) ?
    O1 C1 C5 . . 118.3(3) ?
    O3 C2 O4 . . 121.8(3) ?
    O3 C2 C7 . . 118.2(3) ?
    O4 C2 C7 . . 119.9(3) ?
    O3 C2 Cd3 . 2_655 57.25(16) ?
    O4 C2 Cd3 . 2_655 64.73(16) ?
    C7 C2 Cd3 . 2_655 170.8(2) ?
    O6 C3 O5 . . 123.4(3) ?
    O6 C3 C8 . . 118.0(3) ?
    O5 C3 C8 . . 118.6(3) ?
    O8 C4 O7 . . 122.8(3) ?
    O8 C4 C10 . . 120.2(3) ?
    O7 C4 C10 . . 117.0(3) ?
    C6 C5 C10 . . 119.0(3) ?
    C6 C5 C1 . . 116.3(3) ?
    C10 C5 C1 . . 124.2(3) ?
    C5 C6 C7 . . 121.5(3) ?
    C5 C6 H6A . . 119.3 ?
    C7 C6 H6A . . 119.3 ?
    C8 C7 C6 . . 119.6(3) ?
    C8 C7 C2 . . 124.5(3) ?
    C6 C7 C2 . . 115.7(3) ?
    C7 C8 C9 . . 118.7(3) ?
    C7 C8 C3 . . 122.5(3) ?
    C9 C8 C3 . . 118.8(3) ?
    C10 C9 C8 . . 122.1(3) ?
    C10 C9 H9A . . 118.9 ?
    C8 C9 H9A . . 118.9 ?
    C9 C10 C5 . . 118.9(3) ?
    C9 C10 C4 . . 119.1(3) ?
    C5 C10 C4 . . 121.9(3) ?
    O10 C11 O9 . . 122.8(3) ?
    O10 C11 C15 . . 119.2(3) ?
    O9 C11 C15 . . 117.8(3) ?
    O10 C11 Cd1 . . 62.26(16) ?
    O9 C11 Cd1 . . 60.59(16) ?
    C15 C11 Cd1 . . 172.2(2) ?
    O11 C12 O12 . . 121.6(3) ?
    O11 C12 C16 . . 119.7(3) ?
    O12 C12 C16 . . 118.8(3) ?
    O13 C13 O14 . . 125.0(3) ?
    O13 C13 C18 . . 116.1(3) ?
    O14 C13 C18 . . 118.7(2) ?
    O16 C14 O15 . . 122.6(3) ?
    O16 C14 C19 . . 118.7(3) ?
    O15 C14 C19 . . 118.7(3) ?
    O16 C14 Cd2 . 2_664 59.12(17) ?
    O15 C14 Cd2 . 2_664 63.63(16) ?
    C19 C14 Cd2 . 2_664 176.1(2) ?
    C20 C15 C16 . . 119.4(3) ?
    C20 C15 C11 . . 117.3(3) ?
    C16 C15 C11 . . 123.2(3) ?
    C17 C16 C15 . . 119.0(3) ?
    C17 C16 C12 . . 119.9(3) ?
    C15 C16 C12 . . 121.0(3) ?
    C18 C17 C16 . . 122.0(3) ?
    C18 C17 H17A . . 119.0 ?
    C16 C17 H17A . . 119.0 ?
    C17 C18 C19 . . 118.8(3) ?
    C17 C18 C13 . . 117.2(3) ?
    C19 C18 C13 . . 124.1(2) ?
    C20 C19 C18 . . 119.3(3) ?
    C20 C19 C14 . . 117.8(3) ?
    C18 C19 C14 . . 122.9(3) ?
    C15 C20 C19 . . 121.5(3) ?
    C15 C20 H20A . . 119.2 ?
    C19 C20 H20A . . 119.2 ?
loop_
    _geom_torsion_atom_site_label_1
    _geom_torsion_atom_site_label_2
    _geom_torsion_atom_site_label_3
    _geom_torsion_atom_site_label_4
    _geom_torsion_site_symmetry_1
    _geom_torsion_site_symmetry_2
    _geom_torsion_site_symmetry_3
    _geom_torsion_site_symmetry_4
    _geom_torsion
    _geom_torsion_publ_flag
    O18 Cd1 O1 C1 . . . . 64.7(3) ?
    O17 Cd1 O1 C1 . . . . -43.4(3) ?
    O9 Cd1 O1 C1 . . . . -128.0(2) ?
    O10 Cd1 O1 C1 . . . . -132.8(2) ?
    O1 Cd1 O1 C1 2 . . . 154.4(3) ?
    C11 Cd1 O1 C1 . . . . -130.6(2) ?
    O18 Cd1 O1 Cd1 . . . 2 -89.68(14) ?
    O17 Cd1 O1 Cd1 . . . 2 162.14(11) ?
    O9 Cd1 O1 Cd1 . . . 2 77.54(9) ?
    O10 Cd1 O1 Cd1 . . . 2 72.77(15) ?
    O1 Cd1 O1 Cd1 2 . . 2 0.0 ?
    C11 Cd1 O1 Cd1 . . . 2 74.97(11) ?
    O18 Cd1 O9 C11 . . . . -21.0(4) ?
    O1 Cd1 O9 C11 . . . . -175.02(18) ?
    O17 Cd1 O9 C11 . . . . 93.29(19) ?
    O10 Cd1 O9 C11 . . . . 1.57(16) ?
    O1 Cd1 O9 C11 2 . . . -97.41(18) ?
    O18 Cd1 O10 C11 . . . . 168.1(2) ?
    O1 Cd1 O10 C11 . . . . 4.3(2) ?
    O17 Cd1 O10 C11 . . . . -86.19(19) ?
    O9 Cd1 O10 C11 . . . . -1.58(16) ?
    O1 Cd1 O10 C11 2 . . . 73.30(18) ?
    O5 Cd2 O13 C13 1_564 . . . 154.2(3) ?
    O19 Cd2 O13 C13 . . . . -40.1(3) ?
    O7 Cd2 O13 C13 2_565 . . . -120.6(3) ?
    O16 Cd2 O13 C13 2_664 . . . 64.6(3) ?
    O15 Cd2 O13 C13 2_664 . . . 70.9(3) ?
    C14 Cd2 O13 C13 2_664 . . . 69.5(3) ?
    O20 Cd3 O14 C13 . . . . -156.7(2) ?
    O12 Cd3 O14 C13 2_665 . . . -35.8(3) ?
    O3 Cd3 O14 C13 2_655 . . . 60.3(2) ?
    O4 Cd3 O14 C13 2_655 . . . 115.0(2) ?
    O11 Cd3 O14 C13 2_665 . . . -77.0(2) ?
    C2 Cd3 O14 C13 2_655 . . . 88.3(2) ?
    Cd1 O1 C1 O2 . . . . 163.6(2) ?
    Cd1 O1 C1 O2 2 . . . -47.2(4) ?
    Cd1 O1 C1 C5 . . . . -21.1(4) ?
    Cd1 O1 C1 C5 2 . . . 128.2(2) ?
    Cd3 O3 C2 O4 2_655 . . . 5.3(3) ?
    Cd3 O3 C2 C7 2_655 . . . -170.8(2) ?
    Cd3 O4 C2 O3 2_655 . . . -4.9(3) ?
    Cd3 O4 C2 C7 2_655 . . . 171.1(2) ?
    Cd2 O5 C3 O6 1_546 . . . -94.5(4) ?
    Cd2 O5 C3 C8 1_546 . . . 86.6(3) ?
    Cd2 O7 C4 O8 2_565 . . . 3.3(4) ?
    Cd2 O7 C4 C10 2_565 . . . -178.7(2) ?
    O2 C1 C5 C6 . . . . 116.5(3) ?
    O1 C1 C5 C6 . . . . -59.1(4) ?
    O2 C1 C5 C10 . . . . -55.2(4) ?
    O1 C1 C5 C10 . . . . 129.1(3) ?
    C10 C5 C6 C7 . . . . 3.8(4) ?
    C1 C5 C6 C7 . . . . -168.4(3) ?
    C5 C6 C7 C8 . . . . -0.7(4) ?
    C5 C6 C7 C2 . . . . 174.6(3) ?
    O3 C2 C7 C8 . . . . -143.9(3) ?
    O4 C2 C7 C8 . . . . 39.9(4) ?
    Cd3 C2 C7 C8 2_655 . . . 158.4(12) ?
    O3 C2 C7 C6 . . . . 41.1(4) ?
    O4 C2 C7 C6 . . . . -135.1(3) ?
    Cd3 C2 C7 C6 2_655 . . . -16.6(15) ?
    C6 C7 C8 C9 . . . . -2.3(4) ?
    C2 C7 C8 C9 . . . . -177.2(3) ?
    C6 C7 C8 C3 . . . . 177.5(3) ?
    C2 C7 C8 C3 . . . . 2.7(5) ?
    O6 C3 C8 C7 . . . . -132.8(3) ?
    O5 C3 C8 C7 . . . . 46.2(4) ?
    O6 C3 C8 C9 . . . . 47.1(4) ?
    O5 C3 C8 C9 . . . . -133.9(3) ?
    C7 C8 C9 C10 . . . . 2.3(4) ?
    C3 C8 C9 C10 . . . . -177.5(3) ?
    C8 C9 C10 C5 . . . . 0.8(4) ?
    C8 C9 C10 C4 . . . . -176.9(3) ?
    C6 C5 C10 C9 . . . . -3.8(4) ?
    C1 C5 C10 C9 . . . . 167.7(3) ?
    C6 C5 C10 C4 . . . . 173.8(3) ?
    C1 C5 C10 C4 . . . . -14.6(4) ?
    O8 C4 C10 C9 . . . . 153.6(3) ?
    O7 C4 C10 C9 . . . . -24.4(4) ?
    O8 C4 C10 C5 . . . . -24.0(4) ?
    O7 C4 C10 C5 . . . . 158.0(3) ?
    Cd1 O10 C11 O9 . . . . 2.9(3) ?
    Cd1 O10 C11 C15 . . . . -171.3(2) ?
    Cd1 O9 C11 O10 . . . . -3.0(3) ?
    Cd1 O9 C11 C15 . . . . 171.3(2) ?
    O18 Cd1 C11 O10 . . . . -14.6(2) ?
    O1 Cd1 C11 O10 . . . . -177.20(16) ?
    O17 Cd1 C11 O10 . . . . 92.60(19) ?
    O9 Cd1 C11 O10 . . . . 177.2(3) ?
    O1 Cd1 C11 O10 2 . . . -104.99(18) ?
    O18 Cd1 C11 O9 . . . . 168.2(2) ?
    O1 Cd1 C11 O9 . . . . 5.6(2) ?
    O17 Cd1 C11 O9 . . . . -84.60(19) ?
    O10 Cd1 C11 O9 . . . . -177.2(3) ?
    O1 Cd1 C11 O9 2 . . . 77.82(18) ?
    O18 Cd1 C11 C15 . . . . 88.0(16) ?
    O1 Cd1 C11 C15 . . . . -74.6(16) ?
    O17 Cd1 C11 C15 . . . . -164.8(16) ?
    O9 Cd1 C11 C15 . . . . -80.2(16) ?
    O10 Cd1 C11 C15 . . . . 102.6(16) ?
    O1 Cd1 C11 C15 2 . . . -2.4(16) ?
    Cd3 O11 C12 O12 2_665 . . . 2.5(3) ?
    Cd3 O11 C12 C16 2_665 . . . -178.1(3) ?
    Cd3 O12 C12 O11 2_665 . . . -2.9(4) ?
    Cd3 O12 C12 C16 2_665 . . . 177.7(2) ?
    Cd2 O13 C13 O14 . . . . 7.2(4) ?
    Cd2 O13 C13 C18 . . . . -177.81(18) ?
    Cd3 O14 C13 O13 . . . . 157.5(2) ?
    Cd3 O14 C13 C18 . . . . -17.3(4) ?
    Cd2 O16 C14 O15 2_664 . . . 5.0(3) ?
    Cd2 O16 C14 C19 2_664 . . . -176.2(2) ?
    Cd2 O15 C14 O16 2_664 . . . -4.8(3) ?
    Cd2 O15 C14 C19 2_664 . . . 176.4(2) ?
    O10 C11 C15 C20 . . . . 73.4(4) ?
    O9 C11 C15 C20 . . . . -101.0(3) ?
    Cd1 C11 C15 C20 . . . . -25.0(17) ?
    O10 C11 C15 C16 . . . . -109.7(3) ?
    O9 C11 C15 C16 . . . . 75.8(4) ?
    Cd1 C11 C15 C16 . . . . 151.9(14) ?
    C20 C15 C16 C17 . . . . 1.2(4) ?
    C11 C15 C16 C17 . . . . -175.6(3) ?
    C20 C15 C16 C12 . . . . -177.0(3) ?
    C11 C15 C16 C12 . . . . 6.2(4) ?
    O11 C12 C16 C17 . . . . -153.6(3) ?
    O12 C12 C16 C17 . . . . 25.8(5) ?
    O11 C12 C16 C15 . . . . 24.6(5) ?
    O12 C12 C16 C15 . . . . -155.9(3) ?
    C15 C16 C17 C18 . . . . -1.2(5) ?
    C12 C16 C17 C18 . . . . 177.0(3) ?
    C16 C17 C18 C19 . . . . 0.3(5) ?
    C16 C17 C18 C13 . . . . -179.2(3) ?
    O13 C13 C18 C17 . . . . -79.5(3) ?
    O14 C13 C18 C17 . . . . 95.8(3) ?
    O13 C13 C18 C19 . . . . 101.0(3) ?
    O14 C13 C18 C19 . . . . -83.7(4) ?
    C17 C18 C19 C20 . . . . 0.5(4) ?
    C13 C18 C19 C20 . . . . -179.9(3) ?
    C17 C18 C19 C14 . . . . 179.3(3) ?
    C13 C18 C19 C14 . . . . -1.2(4) ?
    O16 C14 C19 C20 . . . . -11.6(4) ?
    O15 C14 C19 C20 . . . . 167.3(3) ?
    Cd2 C14 C19 C20 2_664 . . . -67(3) ?
    O16 C14 C19 C18 . . . . 169.6(3) ?
    O15 C14 C19 C18 . . . . -11.5(4) ?
    Cd2 C14 C19 C18 2_664 . . . 114(3) ?
    C16 C15 C20 C19 . . . . -0.4(4) ?
    C11 C15 C20 C19 . . . . 176.6(3) ?
    C18 C19 C20 C15 . . . . -0.5(4) ?
    C14 C19 C20 C15 . . . . -179.4(3) ?
loop_
    _geom_hbond_atom_site_label_D
    _geom_hbond_atom_site_label_H
    _geom_hbond_atom_site_label_A
    _geom_hbond_site_symmetry_A
    _geom_hbond_distance_DH
    _geom_hbond_distance_HA
    _geom_hbond_distance_DA
    _geom_hbond_angle_DHA
    O11 H11 O22 . 0.82 2.16 2.895(4) 149.1
    O17 H17C O8 . 0.84 2.32 3.158(4) 179.4
    O18 H18B O3 . 0.85 2.50 3.292(4) 155.7
    O2 H2 O10 2 0.82 2.53 3.237(3) 145.3
    O18 H18A O10 2_655 0.85 2.19 3.031(4) 167.7
    O24 H24B O15 2_665 0.85 2.09 2.841(4) 147.3
    O19 H19A O23 1_564 0.85 1.92 2.720(4) 157.1
    O17 H17B O23 2_656 0.85 2.29 3.073(5) 154.7
    O19 H19B O6 1_664 0.85 1.85 2.698(3) 172.6
    O20 H20B O6 1_664 0.85 2.18 2.996(4) 160.2
    O20 H20C O13 1_655 0.85 2.23 3.047(4) 161.1
    O22 H22A O2 1_655 0.85 2.05 2.807(4) 147.3
    O23 H23B O7 1_655 0.85 2.09 2.894(4) 158.3
    O24 H24A O4 1_665 0.85 1.94 2.783(4) 173.3
    O21 H21A O9 2_566 0.85 1.91 2.748(4) 168.1
    O21 H21B O12 1_556 0.85 1.94 2.765(4) 162.7
    O22 H22B O21 2_666 0.85 1.99 2.825(4) 166.1
    O23 H23A O2 2_556 0.85 2.20 2.944(4) 146.9
