# Supplementary material for: Poly[[tetra­aqua­bis­(μ3-5-carboxybenzene-1,2,4-tri­carboxyl­ato)tricadmium] tetra­hydrate]
Source: Acta Crystallogr Sect E Struct Rep Online. 2012 May 26;68(Pt 6):m801–2. doi: 10.1107/S1600536812022726 (PMC3379128; doi:10.1107/S1600536812022726)
Supplement: Supplementary file 2 [file e-68-0m801-Isup2.hkl]

# 
# h,k,l, Fc-squared, Fo-squared, sigma(Fo-squared) and status flag 
# 
data_I
_shelx_title ' p in P-1' 
_shelx_refln_list_code          4 
_shelx_F_calc_maximum      267.24 
_exptl_crystal_F_000       956.00 
_reflns_d_resolution_high  0.7602 
 
loop_ 
 _symmetry_equiv_pos_as_xyz 
 'x, y, z' 
 '-x, -y, -z' 
 
_cell_length_a     8.3244 
_cell_length_b    12.9916 
_cell_length_c    13.5395 
_cell_angle_alpha  85.785 
_cell_angle_beta   84.669 
_cell_angle_gamma  87.165 
 
_shelx_F_squared_multiplier     1.000 
 
loop_ 
 _refln_index_h 
 _refln_index_k 
 _refln_index_l 
 _refln_F_squared_calc 
 _refln_F_squared_meas 
 _refln_F_squared_sigma 
 _refln_observed_status 
   1   0   0      133.02      170.61      3.50 o 
   2   0   0     3122.85     3256.76     41.40 o 
   3   0   0     9770.43     9983.80     81.65 o 
   4   0   0    29851.39    29537.48    603.76 o 
   5   0   0    11649.69    12092.10    146.34 o 
   6   0   0     8702.99     9139.33     78.94 o 
   7   0   0     1074.12     1090.75     42.33 o 
   8   0   0      859.94      826.91     39.60 o 
   9   0   0     6061.29     6285.67    136.74 o 
  10   0   0       80.35       82.04     22.01 o 
 -10   1   0      119.06      120.38     25.31 o 
  -9   1   0        0.68       12.79      9.12 o 
  -8   1   0       88.77       92.43     18.46 o 
  -7   1   0     2687.94     2821.74     61.13 o 
  -6   1   0     3961.59     4116.91     60.98 o 
  -5   1   0      398.17      331.93     21.68 o 
  -4   1   0      467.89      402.67     14.62 o 
  -3   1   0     1488.83     1351.28     20.42 o 
  -2   1   0     1398.82     1377.45     15.33 o 
  -1   1   0     1257.70     1301.67     12.84 o 
   1   1   0     4499.90     4759.55     40.34 o 
   2   1   0     9255.03     9061.75     68.64 o 
   3   1   0      188.32      156.18     12.59 o 
   4   1   0     6037.32     6268.07     92.91 o 
   5   1   0      974.31      972.40     30.15 o 
   6   1   0     1302.65     1342.79     38.94 o 
   7   1   0       49.86       72.78     20.33 o 
   8   1   0      327.58      372.32     37.06 o 
   9   1   0      337.76      306.42     37.09 o 
  10   1   0      921.99      846.36     36.35 o 
 -10   2   0     1893.94     1856.22     61.41 o 
  -9   2   0       43.83       50.65     14.59 o 
  -8   2   0      547.81      521.46     53.58 o 
  -7   2   0     1016.94     1086.30     43.61 o 
  -6   2   0    11957.22    12257.93    159.13 o 
  -5   2   0      483.79      535.53     21.71 o 
  -4   2   0      894.90     1030.59     32.86 o 
  -3   2   0     7037.84     6779.73     53.35 o 
  -2   2   0     1339.23     1410.27     15.67 o 
  -1   2   0    17915.79    16961.59    159.77 o 
   0   2   0     6514.56     5981.44     49.79 o 
   1   2   0     8482.61     8500.40    118.35 o 
   2   2   0    71148.27    56907.65   1726.52 o 
   3   2   0    71419.36    61267.14    559.30 o 
   4   2   0      322.98      332.14     18.31 o 
   5   2   0     1941.26     1973.66     51.77 o 
   6   2   0     7421.91     7363.17    158.55 o 
   7   2   0      926.98      995.09     42.74 o 
   8   2   0     6378.94     6467.53     90.03 o 
   9   2   0     1654.45     1671.16     54.18 o 
  10   2   0      778.50      810.90     35.59 o 
 -10   3   0     1555.04     1580.23     81.07 o 
  -9   3   0      230.60      250.87     28.56 o 
  -8   3   0     3029.49     2928.48     56.71 o 
  -7   3   0       41.07       67.22     28.08 o 
  -6   3   0     1617.26     1692.77     59.47 o 
  -5   3   0    12900.48    13722.43    153.59 o 
  -4   3   0    15522.64    14996.89    173.51 o 
  -3   3   0     5952.79     5703.51     45.94 o 
  -2   3   0      135.69       96.23      5.28 o 
  -1   3   0    12224.26    11670.63     87.93 o 
   0   3   0      316.71      317.17      8.44 o 
   1   3   0     9278.31     8659.37     84.64 o 
   2   3   0     1728.56     1761.80     21.92 o 
   3   3   0     4626.67     4714.27     45.68 o 
   4   3   0      612.43      544.70     23.03 o 
   5   3   0     2776.68     2650.48     63.28 o 
   6   3   0       50.01       70.10     10.37 o 
   7   3   0      568.04      561.33     27.62 o 
   8   3   0      178.62      206.79     31.02 o 
   9   3   0      136.02      170.74     25.57 o 
  10   3   0      422.61      358.93     33.40 o 
 -10   4   0        0.33       18.05      8.99 o 
  -9   4   0     2906.04     2739.73     52.29 o 
  -8   4   0      156.46      145.84     28.32 o 
  -7   4   0      994.53      977.97     28.82 o 
  -6   4   0      774.79      780.87     38.85 o 
  -5   4   0     9070.32     9043.91    104.68 o 
  -4   4   0    22731.64    23325.19    667.85 o 
  -3   4   0    11478.61    12106.04    103.67 o 
  -2   4   0      127.86       93.07      6.53 o 
  -1   4   0     1454.83     1480.73     14.14 o 
   0   4   0    48070.38    40432.41    335.86 o 
   1   4   0      907.44     1216.43     12.49 o 
   2   4   0     6799.57     6972.17     60.51 o 
   3   4   0     6903.85     6873.65     69.42 o 
   4   4   0     8912.00     8795.53     89.41 o 
   5   4   0    13271.37    13662.71    199.47 o 
   6   4   0     4554.78     4946.86     79.95 o 
   7   4   0       46.94       60.94     21.50 o 
   8   4   0      186.03      232.62     44.86 o 
   9   4   0     3512.66     3654.27    100.76 o 
  10   4   0        2.33       12.15      9.72 o 
 -10   5   0        0.01        7.77      6.84 o 
  -9   5   0      231.63      192.70     31.90 o 
  -8   5   0      781.19      837.50     26.11 o 
  -7   5   0     3473.66     3610.55     70.22 o 
  -6   5   0     2898.40     2868.72     60.34 o 
  -5   5   0     2370.12     2317.66     39.33 o 
  -4   5   0      508.04      483.32     33.33 o 
  -3   5   0      124.61      162.01     11.07 o 
  -2   5   0    55033.14    51316.86    461.73 o 
  -1   5   0      322.03      338.39      8.19 o 
   0   5   0      362.44      248.64      6.98 o 
   1   5   0     5102.25     5111.29     41.03 o 
   2   5   0     6937.51     7328.71     63.79 o 
   3   5   0     9891.03     9639.83     81.01 o 
   4   5   0     4596.46     4619.77     69.39 o 
   5   5   0      568.54      583.79     22.92 o 
   6   5   0      866.61      891.22     49.72 o 
   7   5   0     2100.91     2176.71     52.97 o 
   8   5   0      116.46      162.09     29.33 o 
   9   5   0      214.49      197.29     40.96 o 
  10   5   0       75.88       65.24     17.90 o 
 -10   6   0     1213.93     1114.89    135.62 o 
  -9   6   0       37.69       13.92     18.20 o 
  -8   6   0      491.91      480.70     31.76 o 
  -7   6   0      892.92      921.03     31.30 o 
  -6   6   0     1732.75     1710.53     66.29 o 
  -5   6   0      954.41      938.32     28.10 o 
  -4   6   0      410.47      461.81     17.95 o 
  -3   6   0    23163.17    22996.75    264.85 o 
  -2   6   0      921.13      686.48     15.95 o 
  -1   6   0    25107.82    25723.69    182.15 o 
   0   6   0     2458.72     2366.55     22.65 o 
   1   6   0     1959.62     1929.70     28.07 o 
   2   6   0    14577.25    14699.84    208.84 o 
   3   6   0    17315.82    17620.61    244.45 o 
   4   6   0      567.35      658.11     28.01 o 
   5   6   0     1556.94     1533.06     40.99 o 
   6   6   0     5511.78     5533.92     89.52 o 
   7   6   0      189.11      193.75     24.58 o 
   8   6   0     7741.30     7806.35    121.38 o 
   9   6   0      493.14      372.99     57.09 o 
  10   6   0      447.73      378.44     38.60 o 
  -9   7   0      361.20      299.23     37.02 o 
  -8   7   0     7144.44     7323.57    144.45 o 
  -7   7   0      388.04      374.64     31.12 o 
  -6   7   0      200.03      239.25     18.83 o 
  -5   7   0     2230.63     2236.86     40.48 o 
  -4   7   0     9569.16     9943.54     99.34 o 
  -3   7   0    13193.59    13192.58    125.02 o 
  -2   7   0        2.50       14.20      5.71 o 
  -1   7   0     6402.25     6281.06     47.65 o 
   0   7   0       42.22       27.47      4.75 o 
   1   7   0    23692.33    23351.64    384.35 o 
   2   7   0     1960.36     1876.56     33.81 o 
   3   7   0      231.17      281.32     19.39 o 
   4   7   0      429.10      416.51     18.00 o 
   5   7   0     3204.00     3336.15     65.11 o 
   6   7   0     3020.55     3111.49     62.34 o 
   7   7   0     1607.97     1534.92     60.98 o 
   8   7   0      449.06      362.69     29.47 o 
   9   7   0      213.97      150.79     32.34 o 
  10   7   0     1213.36     1250.48     53.11 o 
  -9   8   0     1136.98     1161.34     63.84 o 
  -8   8   0      225.55      252.89     43.21 o 
  -7   8   0      175.71      149.39     28.87 o 
  -6   8   0       23.75       23.40      9.06 o 
  -5   8   0     2743.06     2765.36     56.64 o 
  -4   8   0     2821.53     2823.85     52.28 o 
  -3   8   0      392.48      358.82     14.40 o 
  -2   8   0      507.04      569.63     15.12 o 
  -1   8   0      241.17      280.33      9.11 o 
   0   8   0    13247.20    13205.44    150.96 o 
   1   8   0     1037.72     1131.37     21.06 o 
   2   8   0     5208.41     5341.32     61.64 o 
   3   8   0      247.60      276.80      8.89 o 
   4   8   0     1663.65     1851.08     42.48 o 
   5   8   0     7517.20     7591.30    203.19 o 
   6   8   0     2037.57     1940.12     52.52 o 
   7   8   0     1613.91     1568.06     56.52 o 
   8   8   0       20.87       13.26      7.59 o 
   9   8   0     1092.68     1084.41     38.27 o 
  -9   9   0      765.38      639.78    102.72 o 
  -8   9   0      666.01      669.38     55.26 o 
  -7   9   0     3623.42     3792.23    121.75 o 
  -6   9   0     3398.00     3397.38     59.64 o 
  -5   9   0     6227.85     6166.68     86.00 o 
  -4   9   0      239.74      289.13     24.02 o 
  -3   9   0        1.62        2.08      6.19 o 
  -2   9   0    17212.69    17111.54     89.57 o 
  -1   9   0      102.70      100.08      8.12 o 
   0   9   0     2887.19     2898.81     17.41 o 
   1   9   0     5419.52     5299.86     49.94 o 
   2   9   0     5962.04     5905.12     66.60 o 
   3   9   0     2510.42     2498.87     27.60 o 
   4   9   0     6707.88     6856.10     84.83 o 
   5   9   0       59.93       78.16     15.53 o 
   6   9   0        2.46       10.70      6.94 o 
   7   9   0     3115.99     3131.60    154.80 o 
   8   9   0      739.60      736.51     62.71 o 
   9   9   0      789.24      722.48     34.84 o 
  -8  10   0      109.15       87.34     39.70 o 
  -7  10   0       14.93       25.47     13.75 o 
  -6  10   0     1981.40     1817.37    143.42 o 
  -5  10   0     1036.45     1007.93     51.41 o 
  -4  10   0       20.61       22.90      6.27 o 
  -3  10   0     1289.87     1220.32     36.48 o 
  -2  10   0     1987.27     1908.06     42.67 o 
  -1  10   0     4969.40     5049.57     59.73 o 
   0  10   0      402.22      365.09     18.45 o 
   1  10   0      470.02      464.65     27.80 o 
   2  10   0      141.83      153.05     14.38 o 
   3  10   0     1174.23     1154.90     70.06 o 
   4  10   0     1235.38     1186.60     37.71 o 
   5  10   0       45.26       47.97     11.34 o 
   6  10   0      282.91      310.50     39.18 o 
   7  10   0      205.57      174.96     40.27 o 
   8  10   0     1601.45     1594.81     54.00 o 
   9  10   0       15.64       26.31      9.43 o 
  -8  11   0     2992.72     2839.36     86.12 o 
  -7  11   0      317.53      325.05     34.59 o 
  -6  11   0      471.20      515.61     25.97 o 
  -5  11   0     3876.99     3904.52    154.54 o 
  -4  11   0     3348.48     3134.25     67.77 o 
  -3  11   0     8339.37     8330.42    109.77 o 
  -2  11   0     1880.54     1935.03     45.08 o 
  -1  11   0      600.13      612.69     15.33 o 
   0  11   0     1232.77     1162.58     29.28 o 
   1  11   0    17012.04    17556.20    165.82 o 
   2  11   0       29.88       18.89      7.25 o 
   3  11   0     2653.46     2535.37     56.01 o 
   4  11   0     2372.62     2434.33     41.35 o 
   5  11   0     2190.09     2253.33     74.65 o 
   6  11   0     5739.55     5840.01    118.22 o 
   7  11   0      898.60      812.97     33.22 o 
   8  11   0      154.19      122.82     34.12 o 
  -7  12   0       63.75       72.32     29.76 o 
  -6  12   0      831.50      776.11     43.20 o 
  -5  12   0     2356.90     2289.04     79.83 o 
  -4  12   0      595.34      658.35     50.25 o 
  -3  12   0      113.68      132.25     23.51 o 
  -2  12   0      434.30      424.62     15.82 o 
  -1  12   0       18.56       80.53     23.01 o 
   0  12   0     1821.30     1871.64     54.68 o 
   1  12   0      217.10      227.68     47.00 o 
   2  12   0     2058.19     2126.41    124.00 o 
   3  12   0      512.03      479.32     31.29 o 
   4  12   0       24.05       14.94     15.38 o 
   5  12   0      394.91      415.67     45.06 o 
   6  12   0      186.48      170.15     32.96 o 
   7  12   0     1361.74     1308.02     55.67 o 
   8  12   0        3.52       18.21     13.96 o 
  -6  13   0     1859.57     1904.38     64.88 o 
  -5  13   0     2301.50     2130.56    109.87 o 
  -4  13   0      265.01      235.91     64.52 o 
  -3  13   0       32.01       28.33     23.03 o 
  -2  13   0     9607.11     9679.76    152.79 o 
  -1  13   0      281.89      301.54     42.42 o 
   0  13   0     3914.45     4078.34     85.65 o 
   1  13   0      366.49      393.89     36.72 o 
   2  13   0     1580.20     1549.76     49.58 o 
   3  13   0     3149.78     3463.17    103.65 o 
   4  13   0     6205.80     6671.23    164.78 o 
   5  13   0      325.25      274.45     27.69 o 
   6  13   0       32.83       35.26     21.10 o 
   7  13   0     3938.61     3949.74    200.61 o 
  -5  14   0       25.64       23.25     15.88 o 
  -4  14   0     1004.46     1174.33     57.51 o 
  -3  14   0      139.10      144.21     60.16 o 
  -2  14   0     2251.18     1946.37    130.04 o 
  -1  14   0        2.43       23.53     17.95 o 
   0  14   0      398.25      487.37     21.72 o 
   1  14   0      163.06      215.26     53.47 o 
   2  14   0       77.82       83.10     28.69 o 
   3  14   0      227.33      232.27     60.58 o 
   4  14   0      350.07      270.16     35.52 o 
   5  14   0        0.13       18.54     10.47 o 
   6  14   0      861.97      815.02     53.79 o 
  -4  15   0      622.45      555.23     35.19 o 
  -3  15   0     5986.85     5758.92    207.44 o 
  -2  15   0      897.53      931.34     88.84 o 
  -1  15   0       25.13        4.86     18.81 o 
   0  15   0        5.82       18.88     21.60 o 
   1  15   0     6366.83     6264.36    225.11 o 
   2  15   0      823.76      851.18     37.51 o 
   3  15   0     1714.70     1781.00     68.03 o 
   4  15   0      348.11      225.85     58.57 o 
   5  15   0      995.63      884.14     51.09 o 
  -3  16   0        7.66       11.23     19.67 o 
  -2  16   0        9.04        7.80     15.24 o 
  -1  16   0     2068.53     2142.22     91.20 o 
   0  16   0        2.38       11.09     22.17 o 
   1  16   0      258.06      328.69     92.92 o 
   2  16   0        6.08       25.61     14.88 o 
   3  16   0      562.63      438.99    117.74 o 
   4  16   0      451.54      418.68     70.65 o 
   0  17   0     3852.75     3731.57    104.86 o 
   1  17   0      114.74      174.61     50.07 o 
  -3 -16   1      182.52      231.26     59.66 o 
  -2 -16   1     1197.10     1138.13     77.33 o 
  -1 -16   1      357.65      283.62    117.38 o 
   0 -16   1     1636.73     1799.94    114.24 o 
   1 -16   1        0.07       38.91     15.31 o 
   2 -16   1      140.08      112.59     33.48 o 
   3 -16   1     1259.34     1020.32    108.80 o 
  -5 -15   1        3.32       17.35     14.00 o 
  -4 -15   1     1621.39     1620.79     77.24 o 
  -3 -15   1        0.52       20.20     10.45 o 
  -2 -15   1     1897.26     1791.14    114.24 o 
  -1 -15   1      490.66      410.95     82.05 o 
   0 -15   1      824.93      920.39     72.53 o 
   1 -15   1     2164.60     2141.43    113.95 o 
   3 -15   1     1298.87     1355.45     83.69 o 
   4 -15   1       32.47       24.18     22.60 o 
  -6 -14   1        6.53       13.99     14.10 o 
  -5 -14   1      440.50      346.87     89.88 o 
  -4 -14   1       24.87       43.85     12.69 o 
  -3 -14   1     4578.08     4742.34     86.64 o 
  -2 -14   1      437.51      449.61     37.82 o 
  -1 -14   1       84.85      122.68     42.56 o 
   0 -14   1        6.52       28.04      9.80 o 
   1 -14   1     2197.54     2042.36    122.46 o 
   2 -14   1     2877.58     2851.10    136.62 o 
   3 -14   1      148.11      133.41     44.92 o 
   4 -14   1      132.94      159.16     74.46 o 
   5 -14   1      511.47      456.87     75.54 o 
  -7 -13   1     1018.51     1162.88     74.11 o 
  -6 -13   1      666.00      568.99     62.06 o 
  -5 -13   1     5447.53     5567.90    112.52 o 
  -4 -13   1       54.85       39.85     16.56 o 
  -3 -13   1      156.80      133.40     24.97 o 
  -2 -13   1      400.34      338.02     69.82 o 
  -1 -13   1     8480.49     8870.79    162.99 o 
   0 -13   1      135.59       74.27     35.59 o 
   1 -13   1     2844.90     2967.48    109.01 o 
   2 -13   1     1112.30     1172.61     56.72 o 
   3 -13   1     1728.53     1795.22     83.33 o 
   4 -13   1     6292.17     6237.32    149.57 o 
   5 -13   1       51.29       33.41     19.46 o 
   6 -13   1      208.22      169.89     63.31 o 
  -7 -12   1      295.13      194.46     55.13 o 
  -6 -12   1      178.79      145.14     38.81 o 
  -5 -12   1      304.37      224.64     32.61 o 
  -4 -12   1     1742.93     1739.67    120.46 o 
  -3 -12   1        2.45        8.81     17.03 o 
  -2 -12   1     1539.46     1501.28     50.51 o 
  -1 -12   1      123.86      119.63     15.33 o 
   0 -12   1     2679.97     2715.46     71.22 o 
   1 -12   1      509.79      563.32     28.71 o 
   2 -12   1       59.94       72.88     18.94 o 
   3 -12   1      177.62      138.90     30.84 o 
   4 -12   1      923.87      932.75     34.01 o 
   5 -12   1     2056.04     2028.34     79.21 o 
   6 -12   1       48.20       49.40     20.18 o 
   7 -12   1     1292.23     1378.60     65.18 o 
  -8 -11   1     2120.59     2042.88    164.70 o 
  -7 -11   1     1639.61     1594.55     60.85 o 
  -6 -11   1     1665.31     1649.48     52.82 o 
  -5 -11   1      626.18      685.40     53.61 o 
  -4 -11   1     4363.42     4364.06     58.85 o 
  -3 -11   1     1498.77     1618.20     36.34 o 
  -2 -11   1     5754.06     5651.60     90.17 o 
  -1 -11   1      131.89      123.88     16.41 o 
   0 -11   1      639.14      669.46     14.93 o 
   1 -11   1     7648.50     7883.77     84.54 o 
   2 -11   1    10391.88    10758.75    109.97 o 
   3 -11   1     2685.11     2882.13     70.59 o 
   4 -11   1     1051.06     1054.79     45.08 o 
   5 -11   1     3606.35     3641.82    172.21 o 
   6 -11   1       17.37       40.32     24.75 o 
   7 -11   1     5516.34     5332.64    127.35 o 
   8 -11   1        9.93       12.89     10.48 o 
  -8 -10   1      483.39      487.28     33.20 o 
  -7 -10   1      479.50      455.88     49.05 o 
  -6 -10   1       94.68       78.80     14.41 o 
  -5 -10   1      264.85      231.96     29.25 o 
  -4 -10   1     4106.93     4029.49     66.34 o 
  -3 -10   1     3028.10     3085.35     58.34 o 
  -2 -10   1     3110.03     2988.38     40.28 o 
  -1 -10   1      185.87      164.43     14.18 o 
   0 -10   1      332.48      345.90     12.45 o 
   1 -10   1     2974.48     2795.25     33.80 o 
   2 -10   1     1204.44     1145.06     23.31 o 
   3 -10   1        9.77       22.95      6.88 o 
   4 -10   1      181.87      182.71     20.21 o 
   5 -10   1      314.32      346.53     32.42 o 
   6 -10   1     2040.73     1978.82     71.91 o 
   7 -10   1       18.45       22.16     17.10 o 
  -9  -9   1      622.91      609.07     21.94 o 
  -8  -9   1      677.03      718.41     45.55 o 
  -7  -9   1      529.50      480.42     29.83 o 
  -6  -9   1        0.63        7.03      8.89 o 
  -5  -9   1     6629.23     6635.30    104.55 o 
  -4  -9   1     2742.60     2716.97     55.22 o 
  -3  -9   1     1906.05     1786.53     44.33 o 
  -2  -9   1     1554.70     1476.38     28.42 o 
  -1  -9   1     2621.10     2827.28     71.82 o 
   0  -9   1     5816.44     5686.23     54.38 o 
   1  -9   1     6841.11     7138.66     43.17 o 
   2  -9   1      470.56      539.23     19.48 o 
   3  -9   1      727.38      748.73     20.01 o 
   4  -9   1    14010.48    14543.73    141.90 o 
   5  -9   1     1796.79     1786.02     40.61 o 
   6  -9   1     1681.72     1736.15     50.86 o 
   7  -9   1      664.20      638.83     33.77 o 
   8  -9   1     3050.20     3068.89    126.93 o 
   9  -9   1      452.73      440.23    116.17 o 
  -9  -8   1        4.10       12.21     10.63 o 
  -8  -8   1      415.28      412.65     42.94 o 
  -7  -8   1     1109.81     1045.78     39.71 o 
  -6  -8   1      815.21      920.65     33.03 o 
  -5  -8   1        4.48       16.94      9.43 o 
  -4  -8   1      148.36      194.54     27.44 o 
  -3  -8   1     5918.77     6058.74     72.95 o 
  -2  -8   1     1722.66     1763.29     34.09 o 
  -1  -8   1       30.17       27.76      5.12 o 
   0  -8   1       13.80       16.22      5.76 o 
   1  -8   1     4296.30     4137.32     42.62 o 
   2  -8   1     5776.57     5782.05     53.30 o 
   3  -8   1      225.23      191.67     13.47 o 
   4  -8   1      197.55      189.63     20.71 o 
   5  -8   1     1431.25     1358.41     47.18 o 
   6  -8   1     2648.44     2822.75     40.46 o 
   7  -8   1      542.01      536.47     23.91 o 
   8  -8   1      130.46      150.35     41.53 o 
   9  -8   1     1144.73     1074.52     76.18 o 
 -10  -7   1       15.36       25.26     11.56 o 
  -9  -7   1      234.97      183.86     41.78 o 
  -8  -7   1     1880.67     1858.03     88.45 o 
  -7  -7   1     2098.52     2153.36     51.70 o 
  -6  -7   1     5777.31     5620.71     93.04 o 
  -5  -7   1     1281.79     1396.16     45.74 o 
  -4  -7   1     5644.56     6023.96     72.37 o 
  -3  -7   1      192.95      149.39     16.00 o 
  -2  -7   1    28152.73    26866.93    289.22 o 
  -1  -7   1      819.92      888.51     20.80 o 
   0  -7   1        0.26        6.28      3.63 o 
   1  -7   1     6596.31     6892.39     51.75 o 
   2  -7   1    13945.78    15064.29    135.15 o 
   3  -7   1     8020.07     8057.89     78.43 o 
   4  -7   1     1617.09     1646.95     31.17 o 
   5  -7   1     4781.76     4887.24    101.92 o 
   6  -7   1       60.56       66.91     13.42 o 
   7  -7   1     6842.17     7065.21    108.74 o 
   8  -7   1       12.82       73.11     12.45 o 
   9  -7   1       68.36       94.21     26.93 o 
 -10  -6   1      274.38      212.38     45.84 o 
  -9  -6   1     1232.14     1228.84     38.22 o 
  -8  -6   1     2274.53     2160.56     64.04 o 
  -7  -6   1       23.77       52.29     13.44 o 
  -6  -6   1     1786.07     1834.24     49.25 o 
  -5  -6   1      157.21      209.43     26.39 o 
  -4  -6   1    12639.82    12700.11    148.46 o 
  -3  -6   1     3866.30     3548.12     63.07 o 
  -2  -6   1     2439.77     2426.48     43.30 o 
  -1  -6   1      212.25      257.57      9.95 o 
   0  -6   1    21143.58    20858.67    151.20 o 
   1  -6   1     3678.92     3856.45     38.01 o 
   2  -6   1      719.94      615.54     11.64 o 
   3  -6   1      345.01      337.11     18.80 o 
   4  -6   1     1250.56     1413.10     27.33 o 
   5  -6   1     5556.97     5742.75     63.14 o 
   6  -6   1     1898.67     1857.17     40.99 o 
   7  -6   1      221.76      243.20     21.27 o 
   8  -6   1       18.67       33.21      9.41 o 
   9  -6   1      434.38      376.88     28.12 o 
  10  -6   1      865.90      831.15     99.57 o 
 -10  -5   1      923.72      941.06     83.94 o 
  -9  -5   1     1383.54     1360.08     50.02 o 
  -8  -5   1     1747.20     1881.79     67.33 o 
  -7  -5   1      262.83      301.86     23.28 o 
  -6  -5   1      167.14      168.11     26.28 o 
  -5  -5   1     5071.65     4740.42     71.27 o 
  -4  -5   1       13.31       22.27     13.59 o 
  -3  -5   1     7603.24     7582.91     91.82 o 
  -2  -5   1     7988.44     7997.89     79.86 o 
  -1  -5   1     9080.57     8671.08     73.03 o 
   0  -5   1    13094.80    12722.43     95.58 o 
   1  -5   1    24938.39    23555.64    152.41 o 
   2  -5   1        0.01        4.56      2.60 o 
   3  -5   1      283.03      311.59     12.31 o 
   4  -5   1    19730.40    19499.55    227.45 o 
   5  -5   1     6236.56     6585.88    133.33 o 
   6  -5   1     3238.82     3268.85     61.70 o 
   7  -5   1     1398.08     1479.90     60.93 o 
   8  -5   1     3491.76     3594.06     57.99 o 
   9  -5   1      468.01      470.12     33.50 o 
  10  -5   1     2618.80     2539.52     63.50 o 
 -10  -4   1     1309.82     1488.75     89.59 o 
  -9  -4   1        0.82        8.94      7.39 o 
  -8  -4   1      723.53      705.54     38.26 o 
  -7  -4   1     4956.13     4860.41     90.36 o 
  -6  -4   1      482.25      395.74     33.04 o 
  -5  -4   1     1182.25     1220.30     34.29 o 
  -4  -4   1      104.77      125.91     17.97 o 
  -3  -4   1    13466.66    12701.14    165.13 o 
  -2  -4   1     5256.71     5450.26     44.34 o 
  -1  -4   1    14947.69    15365.02    120.03 o 
   0  -4   1     1333.99     1186.40     12.90 o 
   1  -4   1    13620.21    12587.31    118.03 o 
   2  -4   1    18297.66    17991.81    117.71 o 
   3  -4   1     4878.10     5120.30     44.84 o 
   4  -4   1     6197.19     6944.73     97.45 o 
   5  -4   1      550.84      645.64     66.93 o 
   6  -4   1     3214.08     3278.77     66.00 o 
   7  -4   1        3.45       12.92      6.59 o 
   8  -4   1     1188.68     1191.56     36.07 o 
   9  -4   1      419.84      382.54     26.55 o 
  10  -4   1      229.99      183.85     36.51 o 
 -10  -3   1      291.72      244.18     54.78 o 
  -9  -3   1        0.00       13.27     11.90 o 
  -8  -3   1      989.84      974.35     53.89 o 
  -7  -3   1     3021.89     3082.99     47.31 o 
  -6  -3   1     8511.15     8566.02     83.04 o 
  -5  -3   1     1306.19     1321.19     34.33 o 
  -4  -3   1     2108.00     2193.43     49.31 o 
  -3  -3   1      148.97       61.15     12.66 o 
  -2  -3   1    24378.32    22941.59    229.31 o 
  -1  -3   1      425.01      330.83      6.30 o 
   0  -3   1     3587.56     3144.94     26.00 o 
   1  -3   1    18279.36    17291.54    165.98 o 
   2  -3   1     2215.98     2044.85     18.49 o 
   3  -3   1    11816.08    10894.97     81.15 o 
   4  -3   1     1872.44     1857.30     34.41 o 
   5  -3   1      740.10      759.14     24.42 o 
   6  -3   1      676.73      716.29     22.82 o 
   7  -3   1     6544.25     6663.42     81.95 o 
   8  -3   1       33.15       15.86      9.34 o 
   9  -3   1      287.16      215.64     39.36 o 
  10  -3   1      473.62      452.43     26.20 o 
 -10  -2   1      902.73     1013.05     66.96 o 
  -9  -2   1     1571.38     1689.90     50.19 o 
  -8  -2   1     3363.45     3545.15     83.59 o 
  -7  -2   1     2237.58     2298.52     86.78 o 
  -6  -2   1     2639.38     2890.99     48.19 o 
  -5  -2   1      703.74      839.62     25.18 o 
  -4  -2   1    14954.63    14246.50    164.70 o 
  -3  -2   1     2445.48     2360.14     28.63 o 
  -2  -2   1       42.92       42.27      6.07 o 
  -1  -2   1     6267.34     5947.69     46.26 o 
   1  -2   1     8566.85     8372.29     74.26 o 
   2  -2   1      255.12      280.74      5.47 o 
   3  -2   1    11553.46    10703.35     79.96 o 
   4  -2   1     1579.81     1507.87     29.22 o 
   5  -2   1    13713.01    14409.02    174.36 o 
   6  -2   1        0.59       12.33      6.90 o 
   7  -2   1      483.67      485.27     33.79 o 
   8  -2   1      540.14      542.07     41.29 o 
   9  -2   1     1288.02     1339.99     68.44 o 
  10  -2   1      648.11      690.07     89.80 o 
 -10  -1   1      970.08      946.84     42.04 o 
  -9  -1   1     1283.87     1379.30     42.50 o 
  -8  -1   1        2.44        7.17     11.22 o 
  -7  -1   1      181.28      176.11     30.04 o 
  -6  -1   1      634.15      624.74     30.07 o 
  -5  -1   1    11530.50    11624.02    143.43 o 
  -4  -1   1     2267.91     2430.78     42.92 o 
  -3  -1   1     4268.96     4438.96     37.24 o 
  -2  -1   1      529.87      696.18     12.46 o 
  -1  -1   1    30602.11    26079.56    304.13 o 
   0  -1   1     8066.85     7656.69     63.42 o 
   1  -1   1    37360.75    30902.37    221.81 o 
   2  -1   1     1221.97     1043.47     12.69 o 
   3  -1   1     2885.11     3171.53     32.22 o 
   4  -1   1    13056.58    12575.49    221.64 o 
   5  -1   1      979.86     1114.37     28.99 o 
   6  -1   1     5855.85     5891.23     89.13 o 
   7  -1   1       26.53       31.80     11.66 o 
   8  -1   1     1684.88     1565.57     52.58 o 
   9  -1   1      154.93      183.82     36.01 o 
  10  -1   1     1874.71     1866.44     68.17 o 
 -10   0   1     3756.30     3889.42    139.88 o 
  -9   0   1      138.88      135.30     24.84 o 
  -8   0   1       38.10       41.34     29.77 o 
  -7   0   1    11542.74    11751.67    139.54 o 
  -6   0   1      850.22      884.20     25.88 o 
  -5   0   1    10871.87    10935.30    145.42 o 
  -4   0   1     6296.78     6196.27     67.93 o 
  -3   0   1    16216.84    16100.41    119.18 o 
  -2   0   1       33.48       31.28      6.31 o 
  -1   0   1    20044.86    17793.71    181.18 o 
   0   0   1       61.79        0.56      1.66 o 
   1   0   1     1113.82     1280.68     12.65 o 
   2   0   1    71035.47    59931.54    935.30 o 
   3   0   1     2028.87     1974.54     27.62 o 
   4   0   1     1739.15     1868.09     35.00 o 
   5   0   1      969.09      919.86     41.74 o 
   6   0   1     7023.21     7065.12     78.97 o 
   7   0   1       39.20       37.47     11.30 o 
   8   0   1     7759.96     7846.35    154.98 o 
   9   0   1       80.71      101.16     16.27 o 
  10   0   1       10.24       18.74      9.81 o 
 -10   1   1      771.94      734.38     34.35 o 
  -9   1   1      203.90      196.67     40.25 o 
  -8   1   1      156.20      136.06     25.23 o 
  -7   1   1     1918.53     1817.58     56.00 o 
  -6   1   1     4271.07     4083.89     68.91 o 
  -5   1   1     1128.00     1084.66     27.93 o 
  -4   1   1      204.18      165.49     11.41 o 
  -3   1   1      135.41      150.99      7.52 o 
  -2   1   1    15602.52    15539.25     93.90 o 
  -1   1   1     6552.49     6611.66     50.08 o 
   0   1   1     2956.65     2266.46     41.61 o 
   1   1   1      358.10      440.40      9.73 o 
   2   1   1    58682.09    55198.86    582.93 o 
   3   1   1    19135.30    19101.28    156.07 o 
   4   1   1      143.99      190.41     23.28 o 
   5   1   1        9.05       36.43     27.64 o 
   6   1   1      798.31      870.98     36.96 o 
   7   1   1     3956.38     3967.80    171.36 o 
   8   1   1      201.91      242.10     32.36 o 
   9   1   1      925.38      961.04     32.23 o 
  10   1   1       18.69       19.31      9.55 o 
 -10   2   1      866.92      849.98     32.28 o 
  -9   2   1     2206.05     2332.52     72.07 o 
  -8   2   1     6581.15     6866.00    144.59 o 
  -7   2   1     1675.56     1539.40     46.31 o 
  -6   2   1     2786.88     2801.23     45.12 o 
  -5   2   1      763.68      700.88     39.23 o 
  -4   2   1    37789.88    34951.50    505.72 o 
  -3   2   1       92.41       52.44      9.34 o 
  -2   2   1    11978.68    11016.81    103.56 o 
  -1   2   1    16036.01    16404.29    118.98 o 
   0   2   1    24734.59    21923.48    158.06 o 
   1   2   1     7335.94     7502.97    105.40 o 
   2   2   1     7310.46     6731.77     53.21 o 
   3   2   1     1218.29     1261.33     18.47 o 
   4   2   1      255.09      162.29     24.73 o 
   5   2   1    17256.47    17782.91    211.36 o 
   6   2   1       22.96       24.64      9.76 o 
   7   2   1     1200.84     1138.24     46.76 o 
   8   2   1      504.25      604.50     41.61 o 
   9   2   1     3173.45     3089.61     85.61 o 
  10   2   1     1421.21     1371.03     46.49 o 
 -10   3   1      376.84      370.42     52.41 o 
  -9   3   1       48.95       54.42     13.11 o 
  -8   3   1      314.00      312.76     31.13 o 
  -7   3   1     2011.88     2062.79     51.45 o 
  -6   3   1     2369.88     2228.25     55.86 o 
  -5   3   1     3171.33     3140.21     53.25 o 
  -4   3   1      419.17      547.37     17.03 o 
  -3   3   1     2419.53     2665.17     23.90 o 
  -2   3   1     2017.29     2372.44     21.68 o 
  -1   3   1     1335.78     1128.32     11.84 o 
   0   3   1       65.24       96.53     12.22 o 
   1   3   1     5375.45     5819.19     46.20 o 
   2   3   1     3697.52     3678.91     33.99 o 
   3   3   1      678.47      764.87     20.08 o 
   4   3   1     2394.02     2650.36     66.15 o 
   5   3   1     2988.75     3259.56     61.26 o 
   6   3   1     1910.05     2026.78     49.95 o 
   7   3   1      257.69      275.16     37.71 o 
   8   3   1      179.82      181.71     25.20 o 
   9   3   1      125.93      143.30     21.36 o 
  10   3   1      708.24      598.23     58.14 o 
 -10   4   1     1631.87     1663.24    141.99 o 
  -9   4   1        1.76       14.46     11.28 o 
  -8   4   1      127.77      119.69     29.29 o 
  -7   4   1     4938.88     4980.25     79.60 o 
  -6   4   1     3022.61     3030.39     49.76 o 
  -5   4   1     5756.80     5875.41     92.27 o 
  -4   4   1     5533.11     5725.00     75.80 o 
  -3   4   1    17200.97    17747.05    155.00 o 
  -2   4   1     3161.52     2661.75     23.35 o 
  -1   4   1    19656.79    19284.30    115.29 o 
   0   4   1       73.25      134.59      3.87 o 
   1   4   1     1760.74     1754.03     17.23 o 
   2   4   1    17556.89    18173.38    135.78 o 
   3   4   1    11159.87    11745.03    156.19 o 
   4   4   1    10189.23    10090.63    105.42 o 
   5   4   1      521.54      502.47     24.59 o 
   6   4   1      446.58      484.91     31.13 o 
   7   4   1     1861.55     1848.48     53.79 o 
   8   4   1     5429.28     5564.17     97.25 o 
   9   4   1       13.96       11.89     12.58 o 
  10   4   1        0.67        2.38     11.17 o 
 -10   5   1       17.03       34.85     20.35 o 
  -9   5   1     1919.40     1882.59     57.47 o 
  -8   5   1     1189.64     1226.86     41.64 o 
  -7   5   1      799.11      849.18     30.68 o 
  -6   5   1        0.32       20.06     11.98 o 
  -5   5   1     2049.80     2057.92     67.48 o 
  -4   5   1      153.93      226.96     19.26 o 
  -3   5   1     2769.24     2999.80     37.43 o 
  -2   5   1    16905.91    17819.28    117.17 o 
  -1   5   1     1422.79     1669.02     22.97 o 
   0   5   1      221.26      319.52      7.60 o 
   1   5   1      873.59      958.00     21.62 o 
   2   5   1     3733.51     3605.33     38.01 o 
   3   5   1     2247.25     2343.81     41.52 o 
   4   5   1      523.60      542.27     19.05 o 
   5   5   1       17.58       34.04      9.98 o 
   6   5   1     1209.81     1217.52     35.64 o 
   7   5   1     3169.90     3213.27     68.79 o 
   8   5   1      202.41      197.74     36.14 o 
   9   5   1       16.09       20.52      9.54 o 
  10   5   1      444.91      582.52    106.25 o 
  -9   6   1      760.70      777.36     86.50 o 
  -8   6   1     6971.25     7060.87    137.04 o 
  -7   6   1     1189.67     1111.24     36.45 o 
  -6   6   1        3.23       14.71      8.44 o 
  -5   6   1      829.31      841.78     28.06 o 
  -4   6   1    16999.49    15961.36    273.82 o 
  -3   6   1      980.00     1080.19     22.80 o 
  -2   6   1    11150.44    11091.76     43.33 o 
  -1   6   1    13002.29    13610.60    160.52 o 
   0   6   1    23363.97    24225.83    250.78 o 
   1   6   1    15266.47    14580.64    105.93 o 
   2   6   1    13576.68    13866.03    136.92 o 
   3   6   1        1.33       15.13      6.17 o 
   4   6   1      447.83      511.70     38.67 o 
   5   6   1    12605.71    13213.30    112.23 o 
   6   6   1     2003.85     2112.55     54.66 o 
   7   6   1     2918.97     2886.36     64.81 o 
   8   6   1       59.88       49.73     15.53 o 
   9   6   1      590.37      558.54     51.72 o 
  10   6   1     1478.45     1437.84     54.48 o 
  -9   7   1      363.09      250.56     19.82 o 
  -8   7   1       20.74       16.61      9.48 o 
  -7   7   1       13.44       20.39      8.59 o 
  -6   7   1     9030.54     9108.00    139.13 o 
  -5   7   1        2.33       11.83      5.68 o 
  -4   7   1     1331.86     1338.88     34.01 o 
  -3   7   1      248.91      278.72     13.47 o 
  -2   7   1     9462.75    10404.62     96.94 o 
  -1   7   1     5934.89     7042.81     52.65 o 
   0   7   1      349.53      352.33     11.77 o 
   1   7   1     2374.74     2323.21     62.57 o 
   2   7   1     2828.58     2893.87     48.27 o 
   3   7   1     3176.79     3261.68     31.04 o 
   4   7   1       24.45       61.16     19.05 o 
   5   7   1      408.63      417.70     20.74 o 
   6   7   1     1080.93     1083.54     36.93 o 
   7   7   1     1067.16     1173.95     39.26 o 
   8   7   1       18.94       14.77     12.77 o 
   9   7   1       58.25       39.67     17.27 o 
  10   7   1      542.32      552.44     77.49 o 
  -9   8   1      287.34      197.07     40.56 o 
  -8   8   1        1.68       10.90      5.47 o 
  -7   8   1     1714.67     1735.40     48.34 o 
  -6   8   1      347.07      341.12     17.52 o 
  -5   8   1     6764.87     6816.18    110.75 o 
  -4   8   1      821.29      785.68     29.18 o 
  -3   8   1      154.94      151.78     15.11 o 
  -2   8   1     1942.69     1753.88     32.90 o 
  -1   8   1    16121.19    15863.82    181.32 o 
   0   8   1     2204.29     2233.04     37.99 o 
   1   8   1     3341.26     3113.78     60.01 o 
   2   8   1     7339.09     7894.01    278.47 o 
   3   8   1      872.47      910.48     20.44 o 
   4   8   1    14212.47    14344.65    122.47 o 
   5   8   1     1197.14     1146.95     36.70 o 
   6   8   1      288.14      285.14     19.88 o 
   7   8   1     1454.05     1365.71     46.84 o 
   8   8   1     5267.34     5329.40    102.60 o 
   9   8   1       19.86       24.81     11.55 o 
  -8   9   1     1387.55     1304.56     59.51 o 
  -7   9   1     2525.83     2381.37     73.89 o 
  -6   9   1       30.98       41.74      8.95 o 
  -5   9   1     1024.32     1104.41     23.61 o 
  -4   9   1       83.40       79.74     13.82 o 
  -3   9   1    14341.46    14638.44    138.15 o 
  -2   9   1     1560.81     1521.61     28.48 o 
  -1   9   1      251.61      273.84     13.53 o 
   0   9   1     1995.62     2193.78     55.57 o 
   1   9   1     6601.10     6575.02     91.75 o 
   2   9   1     6539.83     6745.44     45.63 o 
   3   9   1      104.20      110.66     13.21 o 
   4   9   1      226.70      110.71     57.70 o 
   5   9   1      927.87      969.83     37.44 o 
   6   9   1     8969.79     8884.26    174.67 o 
   7   9   1      244.32      209.29     29.74 o 
   8   9   1      111.80      155.44     34.53 o 
   9   9   1        1.52        7.84     11.08 o 
  -8  10   1     1379.02     1250.22     79.90 o 
  -7  10   1      280.54      251.90     42.36 o 
  -6  10   1       34.63       21.71      9.54 o 
  -5  10   1      397.19      392.56     27.55 o 
  -4  10   1     4381.16     4573.43     49.49 o 
  -3  10   1       51.33       25.75     30.47 o 
  -2  10   1     4663.38     4826.34     81.44 o 
  -1  10   1      651.05      663.16     17.52 o 
   0  10   1     2022.42     2147.28     59.21 o 
   1  10   1     3213.64     3568.44     72.38 o 
   2  10   1     6239.46     6532.62     57.36 o 
   3  10   1      616.95      603.87     26.83 o 
   4  10   1     2563.26     2519.27     67.49 o 
   5  10   1     1609.29     1607.95     53.34 o 
   6  10   1      124.87      165.26     26.18 o 
   7  10   1     3328.72     3388.77     80.31 o 
   8  10   1      325.70      463.63    106.08 o 
   9  10   1       27.99       23.32     16.67 o 
  -7  11   1      235.98      274.05     29.90 o 
  -6  11   1     4083.82     4178.25    168.53 o 
  -5  11   1      613.85      589.56     79.40 o 
  -4  11   1     5564.01     5374.98    100.74 o 
  -3  11   1      591.94      636.30     18.27 o 
  -2  11   1     2032.60     2045.66     42.63 o 
  -1  11   1     6352.30     6548.01     98.80 o 
   0  11   1     6934.65     7011.22     97.79 o 
   1  11   1      272.65      345.25     48.97 o 
   2  11   1       13.88       38.98     23.53 o 
   3  11   1     5638.45     5844.48    113.00 o 
   4  11   1      855.97      855.57     20.14 o 
   5  11   1      689.40      769.80     51.75 o 
   6  11   1       44.00       35.31     12.74 o 
   7  11   1     1533.26     1616.70     66.03 o 
   8  11   1      354.58      279.45     44.62 o 
  -6  12   1       26.88       22.39     15.81 o 
  -5  12   1     1070.44      899.58    119.74 o 
  -4  12   1       35.81       16.88     21.10 o 
  -3  12   1     1153.49     1165.18     64.27 o 
  -2  12   1       55.48       67.95     16.92 o 
  -1  12   1     3336.67     3495.76     89.40 o 
   0  12   1     3715.39     3618.55     88.13 o 
   1  12   1      345.04      385.56     23.54 o 
   2  12   1      905.91      936.08     61.09 o 
   3  12   1      720.41      631.01     63.38 o 
   4  12   1     5388.94     5279.01    409.48 o 
   5  12   1      125.96      117.20     61.73 o 
   6  12   1      129.41      173.17     39.51 o 
   7  12   1      232.48      246.30     63.48 o 
   8  12   1     3387.63     3071.31    145.17 o 
  -6  13   1      353.96      266.10     79.47 o 
  -5  13   1       17.35       16.95     13.81 o 
  -4  13   1      181.51      128.18     44.92 o 
  -3  13   1     9398.10     9772.32    324.47 o 
  -2  13   1      431.22      445.12     43.62 o 
  -1  13   1     2294.56     2427.65     82.08 o 
   0  13   1     1797.11     1808.00     84.44 o 
   1  13   1      240.01      271.49     35.69 o 
   2  13   1     8684.98     8853.81    161.34 o 
   3  13   1     1464.87     1432.87     58.19 o 
   4  13   1       21.94       21.06     13.59 o 
   5  13   1       14.14       22.41     12.11 o 
   6  13   1     3431.09     3303.51    104.97 o 
   7  13   1       66.25       52.22     22.71 o 
  -5  14   1      366.81      315.02     65.02 o 
  -4  14   1      792.73      784.91     41.99 o 
  -3  14   1        0.85       15.16     14.95 o 
  -2  14   1      637.22      658.59     40.99 o 
  -1  14   1      716.04      752.94     38.56 o 
   0  14   1      905.92      772.52     37.06 o 
   1  14   1      791.54      760.46     40.02 o 
   2  14   1      179.79      207.45     27.28 o 
   3  14   1     1311.78     1477.76     78.61 o 
   4  14   1        7.18        5.83     14.07 o 
   5  14   1      275.39      238.48     51.09 o 
   6  14   1       23.22       36.71     11.87 o 
  -4  15   1     3130.42     3525.56    129.83 o 
  -3  15   1      127.99      112.16     35.19 o 
  -2  15   1     1012.82     1098.01     55.01 o 
  -1  15   1     2243.60     2106.88    113.81 o 
   0  15   1     3776.63     4271.99    118.10 o 
   1  15   1      543.81      608.04     47.62 o 
   2  15   1      184.22      226.42     53.40 o 
   3  15   1     3527.30     3510.15     87.21 o 
   4  15   1        0.74       18.81      8.53 o 
   5  15   1     3247.35     3168.44     98.06 o 
  -3  16   1      142.92      151.93     68.17 o 
  -2  16   1     1068.25      946.14     82.40 o 
  -1  16   1     2330.32     2571.77    104.86 o 
   0  16   1      413.61      369.60     89.41 o 
   1  16   1        1.59       10.80     20.82 o 
   2  16   1      244.20      254.65     90.27 o 
   3  16   1      771.61      779.92     53.51 o 
   4  16   1     1075.24     1020.33     53.66 o 
   0  17   1      498.63      466.53     65.09 o 
   1  17   1      617.67      547.50    142.20 o 
  -3 -16   2     2431.42     2530.78     85.77 o 
  -2 -16   2     1032.42      987.56     83.91 o 
  -1 -16   2     1113.05     1098.08     83.55 o 
   0 -16   2     1038.00     1264.46    178.61 o 
   1 -16   2      109.34       57.01     51.72 o 
   2 -16   2     7537.51     8143.48    177.76 o 
  -5 -15   2     1724.86     1753.58    178.86 o 
  -4 -15   2      102.77       59.41     37.48 o 
  -3 -15   2       78.85      107.80     33.76 o 
  -2 -15   2       26.18        4.94     42.99 o 
  -1 -15   2     1471.34     1589.28    128.11 o 
   0 -15   2     1460.41     1637.57     91.49 o 
   1 -15   2       88.42       38.63     26.32 o 
   2 -15   2       70.40       76.25     26.47 o 
   3 -15   2      474.57      311.73    117.81 o 
   4 -15   2     1424.11     1682.63    111.09 o 
  -6 -14   2     1897.47     1692.25    115.99 o 
  -5 -14   2      776.33      752.99     36.96 o 
  -4 -14   2     2276.88     2243.05    103.22 o 
  -3 -14   2      132.20      164.62     28.40 o 
  -2 -14   2      414.33      389.63     36.39 o 
  -1 -14   2     4301.36     4325.71    142.13 o 
   0 -14   2     1130.66     1038.92     60.94 o 
   1 -14   2      918.32      903.44     89.56 o 
   2 -14   2       90.95       82.55     23.46 o 
   3 -14   2     3004.74     3085.00     97.07 o 
   4 -14   2     1171.83     1237.78     77.47 o 
   5 -14   2     4962.10     4991.17    178.97 o 
  -7 -13   2       86.96       81.23     27.29 o 
  -6 -13   2     2131.19     2240.33    121.82 o 
  -5 -13   2       30.27       26.91     12.20 o 
  -4 -13   2      310.03      360.74     30.70 o 
  -3 -13   2     3910.25     4021.82    100.60 o 
  -2 -13   2     2022.59     2112.64     55.69 o 
  -1 -13   2      147.73      161.87     33.33 o 
   0 -13   2       36.46       33.48     24.54 o 
   1 -13   2     3403.21     3458.83    120.74 o 
   2 -13   2      181.31      144.14     43.63 o 
   3 -13   2     2557.00     2500.95    103.58 o 
   4 -13   2       26.26       37.20     21.17 o 
   5 -13   2     1281.47     1386.56     78.61 o 
   6 -13   2      462.37      285.27    116.31 o 
  -7 -12   2     2044.56     2116.65    160.77 o 
  -6 -12   2      229.21      193.00     67.38 o 
  -5 -12   2      290.66      392.97     43.31 o 
  -4 -12   2      218.54      210.35     25.58 o 
  -3 -12   2     2851.98     2836.54     75.71 o 
  -2 -12   2     9763.74     9785.19    124.36 o 
  -1 -12   2      377.41      370.62     15.97 o 
   0 -12   2      557.08      574.73     19.46 o 
   1 -12   2      235.02      238.23     25.56 o 
   2 -12   2    10701.89    10629.20    217.17 o 
   3 -12   2      312.34      301.53     38.79 o 
   4 -12   2      158.63      165.19     33.95 o 
   5 -12   2      840.71      901.66     38.75 o 
   6 -12   2     4441.51     4296.68    109.53 o 
   7 -12   2     1735.71     1765.44     49.44 o 
  -8 -11   2       55.76       33.11     13.92 o 
  -7 -11   2      180.88      168.44     33.43 o 
  -6 -11   2      362.19      295.40     39.33 o 
  -5 -11   2     6254.42     6201.41     93.80 o 
  -4 -11   2      923.15      934.11     32.29 o 
  -3 -11   2     4227.94     4242.25    103.43 o 
  -2 -11   2      100.60       99.69     19.95 o 
  -1 -11   2       44.18       66.48     16.31 o 
   0 -11   2     9132.70     9621.08    149.22 o 
   1 -11   2     6363.73     6583.87     70.72 o 
   2 -11   2      378.50      365.41     19.95 o 
   3 -11   2      186.47      211.83     44.96 o 
   4 -11   2     4354.45     4488.58     90.84 o 
   5 -11   2      211.23      242.82     43.38 o 
   6 -11   2     2584.35     2553.60     70.10 o 
   7 -11   2        1.99        6.63     10.60 o 
  -8 -10   2      740.85      675.94     25.03 o 
  -7 -10   2      167.55      144.65     28.37 o 
  -6 -10   2      581.12      587.43     24.54 o 
  -5 -10   2       35.47       31.49     11.39 o 
  -4 -10   2     2935.45     3113.60     78.25 o 
  -3 -10   2     3199.17     3169.52     56.02 o 
  -2 -10   2      773.34      798.20     53.05 o 
  -1 -10   2     5524.16     5563.56     63.81 o 
   0 -10   2      866.28      825.71     29.14 o 
   1 -10   2     8076.13     8301.20     71.44 o 
   2 -10   2       75.31       77.82     11.98 o 
   3 -10   2      392.52      394.96     14.68 o 
   4 -10   2      521.34      428.88     46.53 o 
   5 -10   2     7581.85     7662.45    144.51 o 
   6 -10   2      134.69      156.28     33.56 o 
   7 -10   2       65.36       55.79     25.11 o 
   8 -10   2     1582.00     1689.34     76.38 o 
  -9  -9   2      429.23      403.70     28.50 o 
  -8  -9   2     1528.71     1439.00     52.16 o 
  -7  -9   2      773.46      794.62     30.48 o 
  -6  -9   2     3023.28     2721.64     69.21 o 
  -5  -9   2      138.73      120.65     21.27 o 
  -4  -9   2      341.14      375.20     24.46 o 
  -3  -9   2     4984.11     5156.07     91.92 o 
  -2  -9   2     9308.45     9406.36    147.39 o 
  -1  -9   2     3001.48     2867.07     35.78 o 
   0  -9   2      546.33      541.42     11.20 o 
   1  -9   2     8850.45     9285.62     65.58 o 
   2  -9   2      922.13      926.42     26.64 o 
   3  -9   2     9798.13    10217.57    121.00 o 
   4  -9   2     1977.14     1888.41     46.00 o 
   5  -9   2      662.76      605.08     40.48 o 
   6  -9   2     2836.89     2985.79     71.28 o 
   7  -9   2     2944.08     2889.12     98.00 o 
   8  -9   2     1563.99     1636.91     65.56 o 
  -9  -8   2      142.29       91.64     29.05 o 
  -8  -8   2      696.36      678.49     35.32 o 
  -7  -8   2     1494.56     1583.61     60.05 o 
  -6  -8   2      400.07      399.95     29.14 o 
  -5  -8   2       96.08      119.35     21.35 o 
  -4  -8   2       35.52       54.41     22.00 o 
  -3  -8   2     1940.82     1996.51     47.34 o 
  -2  -8   2     1420.00     1227.00     40.57 o 
  -1  -8   2      574.72      577.10     26.22 o 
   0  -8   2      144.73      153.98     12.25 o 
   1  -8   2     1018.66      988.65     18.39 o 
   2  -8   2     4535.43     4754.82     44.94 o 
   3  -8   2      101.40      113.06     10.10 o 
   4  -8   2      564.14      588.90     20.30 o 
   5  -8   2       88.39       92.47     14.32 o 
   6  -8   2     1844.72     1851.95     48.26 o 
   7  -8   2     1108.90     1219.57     44.10 o 
   8  -8   2      591.82      603.98     42.45 o 
   9  -8   2       71.79       39.59     20.82 o 
  -9  -7   2     4745.58     4661.36    102.43 o 
  -8  -7   2       79.77      100.37     14.70 o 
  -7  -7   2     1467.11     1503.27     50.83 o 
  -6  -7   2     1638.50     1672.08     44.79 o 
  -5  -7   2     7587.45     7696.60     89.87 o 
  -4  -7   2    10405.97    10828.35    153.75 o 
  -3  -7   2     6131.35     6642.53    133.58 o 
  -2  -7   2     1519.06     1510.84     29.95 o 
  -1  -7   2     1094.58      993.61     17.10 o 
   0  -7   2    23594.85    23470.63    203.13 o 
   1  -7   2    10711.50    11187.69    101.18 o 
   2  -7   2     2562.59     2697.74     49.89 o 
   3  -7   2     3080.97     3118.75     51.06 o 
   4  -7   2    12576.49    12689.11    110.48 o 
   5  -7   2      631.86      685.86     45.13 o 
   6  -7   2     7824.69     7914.85    142.56 o 
   7  -7   2      637.87      579.53     20.25 o 
   8  -7   2       33.43       31.94     13.64 o 
   9  -7   2     2703.69     2495.43     90.51 o 
 -10  -6   2       10.97       24.54     10.02 o 
  -9  -6   2       37.38       41.36     20.45 o 
  -8  -6   2      222.22      240.10     42.90 o 
  -7  -6   2     2832.33     2777.28     48.69 o 
  -6  -6   2       74.66       90.03     20.86 o 
  -5  -6   2       56.51       55.22     18.17 o 
  -4  -6   2      302.03      276.50     28.38 o 
  -3  -6   2     5861.96     5776.86     83.50 o 
  -2  -6   2     2596.24     2892.60     49.77 o 
  -1  -6   2     2033.91     2066.27     31.60 o 
   0  -6   2        3.60       10.77      4.18 o 
   1  -6   2     9240.07     9301.51     67.76 o 
   2  -6   2      924.90      992.27     16.33 o 
   3  -6   2     1681.76     1779.47     31.91 o 
   4  -6   2      265.71      201.58      7.26 o 
   5  -6   2     5422.05     5150.78     53.75 o 
   6  -6   2     1507.78     1468.68     48.51 o 
   7  -6   2      140.85      159.22     29.52 o 
   8  -6   2     1240.74     1306.37     30.09 o 
   9  -6   2     1058.33     1055.07     70.21 o 
  10  -6   2      863.97      789.43     66.88 o 
 -10  -5   2     2217.58     2266.29    115.75 o 
  -9  -5   2      363.99      343.80     30.41 o 
  -8  -5   2     1113.82     1120.90     37.74 o 
  -7  -5   2     1344.23     1382.49     49.84 o 
  -6  -5   2    16875.62    17677.85    116.63 o 
  -5  -5   2     1534.09     1521.00     42.55 o 
  -4  -5   2       33.99       49.39      9.87 o 
  -3  -5   2    20152.21    20068.18    228.94 o 
  -2  -5   2    10377.93     9913.40     85.82 o 
  -1  -5   2    14430.25    14971.81    109.18 o 
   0  -5   2     1178.60     1237.45     19.06 o 
   1  -5   2    13654.77    12674.90     92.57 o 
   2  -5   2      338.75      275.08      9.98 o 
   3  -5   2    43332.21    39984.65    383.04 o 
   4  -5   2      116.54       91.52      9.62 o 
   5  -5   2      663.99      655.17     18.61 o 
   6  -5   2     2164.80     2040.76    112.85 o 
   7  -5   2     7282.44     7391.80    116.20 o 
   8  -5   2     4896.63     4836.07     90.29 o 
   9  -5   2     1455.23     1498.65     59.80 o 
  10  -5   2      282.46      167.71     48.77 o 
 -10  -4   2      394.61      406.45     52.24 o 
  -9  -4   2        0.76       13.64      9.88 o 
  -8  -4   2     4220.47     4392.83    123.78 o 
  -7  -4   2        3.10       27.36     11.15 o 
  -6  -4   2        5.36       23.60     14.45 o 
  -5  -4   2       33.12      106.57     15.34 o 
  -4  -4   2     9028.85     9025.95    117.81 o 
  -3  -4   2        5.64       22.59     16.69 o 
  -2  -4   2      746.58      658.88     11.81 o 
  -1  -4   2     2100.72     1962.00     19.93 o 
   0  -4   2     9547.01     9110.96     57.54 o 
   1  -4   2      117.24      143.08      4.20 o 
   2  -4   2      299.46      343.22      9.33 o 
   3  -4   2       41.73       56.45      9.53 o 
   4  -4   2      762.78      814.63     23.65 o 
   5  -4   2     2507.41     2525.93     55.95 o 
   6  -4   2     1199.55     1194.41     34.56 o 
   7  -4   2        4.54       11.05      9.14 o 
   8  -4   2       45.03       61.97     13.52 o 
   9  -4   2     1211.06     1250.33     42.26 o 
  10  -4   2      130.52       55.88     28.51 o 
 -10  -3   2        0.61       25.98     10.58 o 
  -9  -3   2     4236.12     4274.11     97.64 o 
  -8  -3   2        6.85       14.92     10.39 o 
  -7  -3   2     4492.05     4648.61     82.01 o 
  -6  -3   2      123.30      140.35     19.26 o 
  -5  -3   2     3432.48     3579.23     48.77 o 
  -4  -3   2    15449.66    15535.40    182.44 o 
  -3  -3   2    22179.54    21497.80    330.00 o 
  -2  -3   2      126.52      164.30      8.97 o 
  -1  -3   2     1277.57     1288.02     15.34 o 
   0  -3   2    24914.14    23440.74    237.24 o 
   1  -3   2    18867.61    18026.84    190.32 o 
   2  -3   2     5972.16     5901.23     50.93 o 
   3  -3   2     9000.56     9026.51     92.93 o 
   4  -3   2     9513.10     9460.38     79.42 o 
   5  -3   2     1453.46     1439.52     60.60 o 
   6  -3   2    19772.04    20563.79    289.62 o 
   7  -3   2      215.47      236.56     29.09 o 
   8  -3   2      160.00      171.44     26.94 o 
   9  -3   2     2806.67     3023.08    104.47 o 
  10  -3   2      398.20      420.02     53.17 o 
 -10  -2   2      339.40      239.40     45.52 o 
  -9  -2   2      294.05      282.01     55.93 o 
  -8  -2   2      156.70      141.68     25.67 o 
  -7  -2   2     4038.34     4067.66     70.54 o 
  -6  -2   2     2757.98     2838.57     46.76 o 
  -5  -2   2     1501.98     1559.13     39.27 o 
  -4  -2   2       46.28       67.83     11.14 o 
  -3  -2   2     4783.88     4821.54     49.25 o 
  -2  -2   2    19363.95    18249.13    127.73 o 
  -1  -2   2     8596.97     7530.09     64.18 o 
   0  -2   2    18795.77    16605.41    201.16 o 
   1  -2   2       12.96       26.64      9.83 o 
   2  -2   2    18319.62    17505.37    105.70 o 
   3  -2   2      528.25      696.13     11.80 o 
   4  -2   2     1092.00      945.59     20.45 o 
   5  -2   2      968.34      919.14     25.89 o 
   6  -2   2     1314.07     1174.64     37.90 o 
   7  -2   2     2546.72     2367.63     56.10 o 
   8  -2   2     1310.27     1256.95     45.27 o 
   9  -2   2     1544.70     1540.52     57.99 o 
  10  -2   2      358.27      416.65     33.43 o 
 -10  -1   2     1592.27     1752.37     59.25 o 
  -9  -1   2      127.82      124.87     24.78 o 
  -8  -1   2       91.69       97.95     13.59 o 
  -7  -1   2     2119.54     2045.92     60.63 o 
  -6  -1   2    11516.26    12276.38    106.93 o 
  -5  -1   2     2416.79     2514.44     53.62 o 
  -4  -1   2      723.83      747.06     22.61 o 
  -3  -1   2     7088.50     7301.19     94.79 o 
  -2  -1   2      699.44      701.66     12.47 o 
  -1  -1   2    25030.77    23908.52    215.76 o 
   0  -1   2     7682.68     7664.87     96.10 o 
   1  -1   2     3159.47     2853.41     35.78 o 
   2  -1   2     2872.28     3350.83     28.35 o 
   3  -1   2    36197.25    34069.46    549.39 o 
   4  -1   2     1784.93     2164.90     61.64 o 
   5  -1   2     1969.30     1737.09     44.09 o 
   6  -1   2     5625.98     5558.86    199.93 o 
   7  -1   2     4054.16     4178.23     76.81 o 
   8  -1   2     5306.90     5469.93     81.67 o 
   9  -1   2     2925.29     2955.00     80.42 o 
  10  -1   2       82.28       74.17     19.86 o 
 -10   0   2      162.94      166.80     32.87 o 
  -9   0   2       11.92       26.78     14.58 o 
  -8   0   2    10098.32    10297.33    198.81 o 
  -7   0   2      348.85      374.28     50.13 o 
  -6   0   2      509.54      455.86     27.23 o 
  -5   0   2     6794.87     7003.00    127.68 o 
  -4   0   2    10069.09    10975.63     60.51 o 
  -3   0   2       36.96       44.85      7.74 o 
  -2   0   2     2456.17     2449.06     22.12 o 
  -1   0   2     4138.35     4375.82     34.54 o 
   0   0   2     1518.59     1734.58     16.78 o 
   1   0   2    26549.81    22777.31    147.35 o 
   2   0   2    19413.89    18543.33    173.09 o 
   3   0   2    12280.08    12657.36     95.60 o 
   4   0   2      126.49      215.06     17.43 o 
   5   0   2     1933.54     1694.63     40.58 o 
   6   0   2     1274.87     1145.08     33.42 o 
   7   0   2      526.36      527.50     19.70 o 
   8   0   2        5.39       29.46     11.47 o 
   9   0   2      292.13      271.51     42.58 o 
  10   0   2     1959.91     2103.13     95.20 o 
 -10   1   2      138.80      125.94     25.67 o 
  -9   1   2     1530.51     1654.98     51.26 o 
  -8   1   2        0.59        9.65      9.54 o 
  -7   1   2     3546.41     3544.53     69.02 o 
  -6   1   2      106.06      147.30     23.21 o 
  -5   1   2     4271.97     4371.90     63.57 o 
  -4   1   2     8787.91     9496.55     80.08 o 
  -3   1   2     4816.49     4655.22     38.27 o 
  -2   1   2     4782.37     4516.04     36.61 o 
  -1   1   2        2.31       26.73      7.92 o 
   0   1   2    20720.46    19395.97    306.31 o 
   1   1   2      320.46      454.02      6.44 o 
   2   1   2    32266.94    30248.78    329.95 o 
   3   1   2     1063.02     1020.51     15.84 o 
   4   1   2    18108.30    18914.30    216.41 o 
   5   1   2     4371.73     4712.37     66.46 o 
   6   1   2     5440.81     5100.61     78.45 o 
   7   1   2      925.43      910.05     32.92 o 
   8   1   2       94.62      108.15     12.64 o 
   9   1   2     2601.55     2664.83     64.38 o 
  10   1   2      459.52      446.98     33.68 o 
 -10   2   2       44.05       39.73     19.60 o 
  -9   2   2     1396.86     1394.82     47.86 o 
  -8   2   2        3.16       19.31     13.20 o 
  -7   2   2     2236.35     2217.19     51.30 o 
  -6   2   2     6792.08     6793.16     82.06 o 
  -5   2   2    13529.18    14162.81    157.18 o 
  -4   2   2     1171.51     1261.73     25.69 o 
  -3   2   2       27.26       46.50      5.75 o 
  -2   2   2    10962.18    11512.01     70.89 o 
  -1   2   2    10576.03    11077.46     70.46 o 
   0   2   2    20709.48    20126.48    159.28 o 
   1   2   2     3572.22     3581.80     36.95 o 
   2   2   2    18782.72    17409.11    110.65 o 
   3   2   2      483.35      340.53     10.05 o 
   4   2   2    69806.87    64651.44   1233.20 o 
   5   2   2      464.99      476.88     23.23 o 
   6   2   2      150.26      162.02     22.25 o 
   7   2   2     1545.27     1561.73     45.81 o 
   8   2   2     3322.17     3502.81     56.15 o 
   9   2   2     1382.05     1525.07     85.01 o 
  10   2   2      210.68      200.55     37.95 o 
 -10   3   2     1424.98     1458.72     75.36 o 
  -9   3   2       31.99       28.42     11.10 o 
  -8   3   2      133.44      133.25     22.80 o 
  -7   3   2      231.84      309.33     17.54 o 
  -6   3   2     7772.80     7970.58    161.69 o 
  -5   3   2     2154.10     2194.50     51.36 o 
  -4   3   2      655.22      589.10     18.50 o 
  -3   3   2      364.92      410.32      9.83 o 
  -2   3   2     9323.79     9647.78    103.47 o 
  -1   3   2     3482.06     3487.08     28.45 o 
   0   3   2      507.81      460.00      6.20 o 
   1   3   2      465.56      468.17      6.99 o 
   2   3   2     1161.75     1161.88     15.36 o 
   3   3   2    19798.55    18835.08    199.41 o 
   4   3   2     2629.45     3035.53     38.28 o 
   5   3   2     3077.75     3270.62     56.49 o 
   6   3   2      410.98      466.07     26.09 o 
   7   3   2     1309.66     1304.77     44.13 o 
   8   3   2     5671.94     5655.22    136.51 o 
   9   3   2      620.01      598.32     40.15 o 
  10   3   2      159.97      113.41     26.31 o 
 -10   4   2      389.94      355.99     86.97 o 
  -9   4   2      493.07      476.27     27.08 o 
  -8   4   2     5571.18     5591.98     90.23 o 
  -7   4   2      683.93      680.13     40.41 o 
  -6   4   2      835.88      836.04     49.66 o 
  -5   4   2      908.62      831.71     26.71 o 
  -4   4   2     3195.88     3262.74     74.91 o 
  -3   4   2     9507.82     9721.26     80.08 o 
  -2   4   2    19342.09    19576.46    197.51 o 
  -1   4   2       12.17       32.74      4.18 o 
   0   4   2       22.84        8.76      2.96 o 
   1   4   2      340.65      387.51     11.26 o 
   2   4   2     1438.11     1464.62     20.37 o 
   3   4   2     7510.82     7770.08     75.87 o 
   4   4   2     7293.99     7619.44    147.93 o 
   5   4   2     6544.45     6698.94    117.64 o 
   6   4   2     6391.70     6547.46    143.29 o 
   7   4   2     4939.35     4922.62     97.31 o 
   8   4   2       12.78       39.80     16.40 o 
   9   4   2       48.68       36.95     15.12 o 
  10   4   2     2099.17     2317.29     93.90 o 
 -10   5   2      404.14      318.42     43.21 o 
  -9   5   2      906.95      882.03     36.16 o 
  -8   5   2       35.17       38.95     13.23 o 
  -7   5   2      887.33      838.22     51.21 o 
  -6   5   2     1963.65     1948.08     46.26 o 
  -5   5   2      162.10      226.63     32.00 o 
  -4   5   2      101.57       76.08     12.37 o 
  -3   5   2     5191.63     4909.34     45.27 o 
  -2   5   2    10196.24    10014.10     68.42 o 
  -1   5   2    14036.35    14361.26     94.78 o 
   0   5   2      824.78      890.70     23.62 o 
   1   5   2     4295.74     4511.86     40.71 o 
   2   5   2    15120.95    14237.65    116.77 o 
   3   5   2      719.81      828.36     15.35 o 
   4   5   2     1503.48     1397.25     33.15 o 
   5   5   2       22.38       37.40     15.09 o 
   6   5   2     4054.65     3938.93     65.08 o 
   7   5   2     2506.05     2438.52     54.43 o 
   8   5   2       87.78       84.76     16.23 o 
   9   5   2      957.59     1024.47     58.72 o 
  10   5   2       10.54       33.43     13.94 o 
  -9   6   2     3475.85     3469.54     95.07 o 
  -8   6   2     2105.62     2191.30     63.78 o 
  -7   6   2     2967.16     2953.00     58.79 o 
  -6   6   2     4769.73     4874.93     82.36 o 
  -5   6   2     9020.73     9380.50    131.62 o 
  -4   6   2       55.44       74.11     12.29 o 
  -3   6   2      498.95      450.82     17.13 o 
  -2   6   2    15596.35    15422.95    184.92 o 
  -1   6   2     9234.90     9224.80     71.95 o 
   0   6   2    47138.98    45950.29    905.98 o 
   1   6   2     4257.00     4436.44     74.53 o 
   2   6   2     8704.51     8691.26     72.06 o 
   3   6   2      941.21     1035.50     21.31 o 
   4   6   2    13405.40    13770.66    158.43 o 
   5   6   2        1.33       27.37     10.65 o 
   6   6   2      612.14      575.16     26.59 o 
   7   6   2     4230.59     4221.65     93.05 o 
   8   6   2     2563.12     2637.44     93.09 o 
   9   6   2     1820.04     1792.53     56.94 o 
  10   6   2      262.78      152.47     35.81 o 
  -9   7   2      230.88      176.34     43.18 o 
  -8   7   2       96.81       71.72     14.06 o 
  -7   7   2      458.48      443.18     29.67 o 
  -6   7   2     1167.33     1130.70     34.64 o 
  -5   7   2        1.53       15.16      7.67 o 
  -4   7   2       62.05       97.57     28.16 o 
  -3   7   2       78.07      103.61     13.08 o 
  -2   7   2      864.62      889.46     16.57 o 
  -1   7   2      573.36      367.37      9.68 o 
   0   7   2      721.90      652.66     35.03 o 
   1   7   2       31.58       -3.13      9.95 o 
   2   7   2     6913.94     6844.49     76.20 o 
   3   7   2     2771.16     2909.48     61.04 o 
   4   7   2     2214.16     2044.19     58.28 o 
   5   7   2      538.02      498.94     23.07 o 
   6   7   2       68.13       31.19     21.03 o 
   7   7   2     1570.56     1555.52     52.15 o 
   8   7   2     1115.94      993.43     33.38 o 
   9   7   2        0.85       20.52     13.82 o 
  10   7   2      834.78      802.92     63.26 o 
  -9   8   2      123.89      159.87     59.87 o 
  -8   8   2     5219.59     5246.95    181.87 o 
  -7   8   2      587.33      605.53     24.01 o 
  -6   8   2     3494.62     3633.25     51.26 o 
  -5   8   2     1334.89     1268.53     59.08 o 
  -4   8   2     2599.93     2650.34     43.64 o 
  -3   8   2     9859.38    10361.62     78.13 o 
  -2   8   2     5285.23     5395.64     63.62 o 
  -1   8   2     1297.45     1251.16     29.44 o 
   0   8   2      547.50      597.01     21.02 o 
   2   8   2     1259.54     1581.26     39.27 o 
   3   8   2    13024.70    13474.68    131.60 o 
   4   8   2     1663.84     1720.75     37.97 o 
   5   8   2     3256.93     3160.73     63.06 o 
   6   8   2     4587.19     4344.19     92.28 o 
   7   8   2     6605.42     6696.08    108.49 o 
   8   8   2       25.69       20.27      9.30 o 
   9   8   2      312.18      334.71     47.68 o 
  -8   9   2      330.05      290.53     58.55 o 
  -7   9   2      142.80      117.85     25.10 o 
  -6   9   2     3617.25     3432.72     76.21 o 
  -5   9   2      582.76      614.50     32.02 o 
  -4   9   2     2755.40     2778.59     55.04 o 
  -3   9   2     1191.55     1173.82     30.87 o 
  -2   9   2     2601.73     2452.00     30.32 o 
  -1   9   2     1637.62     1631.85     29.82 o 
   0   9   2     1203.95     1284.40     67.38 o 
   1   9   2     5646.18     5833.81     94.74 o 
   2   9   2      920.89     1025.25     45.89 o 
   3   9   2     4196.38     4217.20     49.17 o 
   4   9   2       49.67       74.40     13.09 o 
   5   9   2      125.19      131.50     22.25 o 
   6   9   2      550.56      560.41     57.72 o 
   7   9   2     1176.75     1273.10     43.70 o 
   8   9   2      184.33      198.84     27.90 o 
   9   9   2       29.94       29.37     14.54 o 
  -8  10   2       31.03       25.89     30.69 o 
  -7  10   2      272.18      262.32     45.21 o 
  -6  10   2     1099.81     1027.18     46.94 o 
  -5  10   2     8420.22     8650.05    120.00 o 
  -4  10   2     1622.29     1743.29     41.17 o 
  -3  10   2      232.38      248.36     30.82 o 
  -2  10   2     1862.66     1801.06     40.13 o 
  -1  10   2     1214.27     1247.26     23.58 o 
   0  10   2    13485.56    13763.60    162.90 o 
   1  10   2      745.45      809.89     44.10 o 
   2  10   2      434.40      483.09     34.75 o 
   3  10   2      662.45      683.86     12.50 o 
   4  10   2     9093.53     9159.87     97.89 o 
   5  10   2     2199.22     2142.44     54.16 o 
   6  10   2     1705.29     1679.29     69.78 o 
   7  10   2      588.11      770.49    102.26 o 
   8  10   2     1630.49     1589.83     59.49 o 
   9  10   2     2623.47     2906.67     89.84 o 
  -7  11   2     1329.13     1217.25     70.89 o 
  -6  11   2      172.24      194.36     21.20 o 
  -5  11   2      212.96      254.95     20.84 o 
  -4  11   2     2080.58     1919.88     62.40 o 
  -3  11   2     4688.08     4301.79     80.00 o 
  -2  11   2     5904.46     6253.30     71.57 o 
  -1  11   2       58.12       58.05     13.95 o 
   0  11   2      282.93      221.91     25.66 o 
   1  11   2       79.78       89.98     15.75 o 
   2  11   2     5403.45     5705.64    255.76 o 
   3  11   2       46.18       47.80     14.33 o 
   4  11   2      350.46      345.08     43.50 o 
   5  11   2      513.90      524.94     86.98 o 
   6  11   2     1086.17     1084.04     40.68 o 
   7  11   2      442.60      321.87     73.62 o 
   8  11   2        8.43       15.07      9.17 o 
  -6  12   2     3122.45     3269.34    117.17 o 
  -5  12   2      129.34      164.16     42.49 o 
  -4  12   2      113.93      125.04     36.67 o 
  -3  12   2     3523.94     3735.85     99.61 o 
  -2  12   2     7465.33     7326.20    112.38 o 
  -1  12   2     1831.73     1957.03     92.99 o 
   0  12   2      334.62      314.59     32.14 o 
   1  12   2     8501.14     8479.30    139.18 o 
   2  12   2      277.99      321.45     49.52 o 
   3  12   2     5825.73     5906.10    113.34 o 
   4  12   2      952.75      949.01     51.09 o 
   5  12   2      504.08      434.83     32.63 o 
   6  12   2      895.44      842.31     54.56 o 
   7  12   2     1119.57     1318.15    139.84 o 
   8  12   2      383.47      317.70     61.80 o 
  -5  13   2     1764.87     1668.25     87.55 o 
  -4  13   2     1096.42     1091.64     57.73 o 
  -3  13   2      263.37      338.68     44.09 o 
  -2  13   2        3.81       14.86     13.76 o 
  -1  13   2     6573.86     6590.38    281.98 o 
   0  13   2     1251.23     1230.54     44.60 o 
   1  13   2     2388.75     2436.61     60.08 o 
   2  13   2      215.35      268.45     25.72 o 
   3  13   2      732.92      755.74     73.86 o 
   4  13   2      686.91      773.26     51.59 o 
   5  13   2     1467.62     1532.68     65.18 o 
   6  13   2       99.97       79.80     24.05 o 
  -5  14   2     1918.65     1968.18     73.32 o 
  -4  14   2     1770.21     1782.85     94.78 o 
  -3  14   2      162.71      177.04     60.59 o 
  -2  14   2       96.75      158.01     62.80 o 
  -1  14   2      199.84      168.96     35.33 o 
   0  14   2     6412.12     6586.76    182.87 o 
   1  14   2       52.69       92.98     21.62 o 
   2  14   2       32.63       24.67     20.71 o 
   3  14   2     1083.54     1016.41     41.75 o 
   4  14   2     4870.33     4846.59     93.02 o 
   5  14   2     1389.31     1344.61     70.71 o 
   6  14   2      877.82      769.86     43.93 o 
  -4  15   2      882.11      806.59     41.77 o 
  -3  15   2      940.60      729.40     80.12 o 
  -2  15   2     4215.04     4365.63    158.73 o 
  -1  15   2     1132.03      997.93     51.14 o 
   0  15   2       41.04        5.65     20.39 o 
   1  15   2       73.00       50.58     18.91 o 
   2  15   2     4553.56     4602.43    101.86 o 
   3  15   2        9.55       18.09     11.90 o 
   4  15   2      198.36      138.83     29.44 o 
   5  15   2       20.75       24.61     13.29 o 
  -3  16   2      767.84      833.70     63.81 o 
  -2  16   2     1102.60     1144.07     75.89 o 
  -1  16   2      854.38      845.64     44.28 o 
   0  16   2      278.14      103.79     52.93 o 
   1  16   2      919.19     1003.51     49.64 o 
   2  16   2       10.48       17.47     11.42 o 
   3  16   2     1328.21     1207.94     58.69 o 
   4  16   2       19.87       27.07     15.29 o 
   0  17   2      219.40      178.40     65.24 o 
   1  17   2     4132.68     3806.40    106.94 o 
  -3 -16   3      684.80      552.58     87.84 o 
  -2 -16   3      363.81      311.23     75.89 o 
  -1 -16   3     4211.77     4174.00    152.72 o 
   0 -16   3      169.29      137.98     40.13 o 
   1 -16   3     2277.96     2341.01     97.93 o 
   2 -16   3       18.80       20.31     27.83 o 
  -4 -15   3      427.79      381.05     80.19 o 
  -3 -15   3      189.96      232.41     66.60 o 
  -2 -15   3       61.37       45.85     39.91 o 
  -1 -15   3      344.13      374.04    111.80 o 
   0 -15   3      416.01      318.03    115.02 o 
   1 -15   3      193.38      200.29     74.61 o 
   2 -15   3        1.36       10.44     18.10 o 
   3 -15   3        3.50       21.75     37.27 o 
   4 -15   3     1634.39     1478.41    100.64 o 
  -5 -14   3     1587.93     1587.63     72.16 o 
  -4 -14   3     1003.39      868.99     74.82 o 
  -3 -14   3      138.23       93.88     21.97 o 
  -2 -14   3     6665.87     6376.87    172.61 o 
  -1 -14   3       11.66       18.53     21.60 o 
   0 -14   3      297.75      383.62     44.85 o 
   1 -14   3     1389.70     1562.53     81.26 o 
   2 -14   3     3168.60     3146.16     96.64 o 
   3 -14   3      799.78      812.31     45.06 o 
   4 -14   3      777.24      630.91     79.26 o 
   5 -14   3      232.50      180.47     59.94 o 
  -6 -13   3      778.78      846.68     37.17 o 
  -5 -13   3     1304.93     1392.05     74.03 o 
  -4 -13   3      953.07     1040.10     44.83 o 
  -3 -13   3      447.51      476.57     85.80 o 
  -2 -13   3        1.29        8.78      9.63 o 
  -1 -13   3      188.15      129.83     39.99 o 
   0 -13   3     1681.47     1675.19     70.32 o 
   1 -13   3      438.27      460.45     86.05 o 
   2 -13   3        0.12       23.82     19.17 o 
   3 -13   3       22.46       19.97     12.52 o 
   4 -13   3      258.44      219.96     78.83 o 
   5 -13   3      490.59      372.82     94.21 o 
   6 -13   3      598.01      521.25     83.33 o 
  -7 -12   3        1.96       19.00      9.86 o 
  -6 -12   3      128.09      113.16     36.73 o 
  -5 -12   3     3551.40     3655.31     71.85 o 
  -4 -12   3     2396.77     2342.26     58.91 o 
  -3 -12   3     3134.78     2972.65     71.89 o 
  -2 -12   3      645.64      653.33     30.29 o 
  -1 -12   3     8711.07     8766.56    100.76 o 
   0 -12   3     1322.14     1328.11     35.88 o 
   1 -12   3     7486.58     7671.37    354.76 o 
   2 -12   3      108.02      149.30     27.87 o 
   3 -12   3       82.57       68.72     26.93 o 
   4 -12   3     3780.62     3789.32    174.36 o 
   5 -12   3     2377.60     2476.13    153.86 o 
   6 -12   3     1266.26     1268.74     52.16 o 
   7 -12   3      124.08      125.62     28.95 o 
  -8 -11   3      579.84      523.84     47.13 o 
  -7 -11   3     1255.85     1219.92     47.19 o 
  -6 -11   3     1188.92     1207.20     43.00 o 
  -5 -11   3     1045.04      973.00     52.15 o 
  -4 -11   3      190.54      177.09     21.05 o 
  -3 -11   3     4514.23     4510.63     58.14 o 
  -2 -11   3      563.45      513.25     34.43 o 
  -1 -11   3     2697.26     2674.11     64.11 o 
   0 -11   3     4984.11     5020.04     75.84 o 
   1 -11   3     1029.01     1003.28     31.09 o 
   2 -11   3      158.32      190.40     24.71 o 
   3 -11   3     5767.27     5851.80     91.67 o 
   4 -11   3      975.41      996.65     44.58 o 
   5 -11   3       37.02       34.40     17.72 o 
   6 -11   3        2.05       21.23     13.57 o 
   7 -11   3      129.99      113.09     31.62 o 
  -8 -10   3      264.52      228.25     45.68 o 
  -7 -10   3      494.93      508.67     49.84 o 
  -6 -10   3     2767.01     2683.44     68.55 o 
  -5 -10   3     2250.62     2273.76     61.72 o 
  -4 -10   3      101.52      132.92     21.33 o 
  -3 -10   3        2.51       17.18      8.55 o 
  -2 -10   3     8431.97     8911.85     96.14 o 
  -1 -10   3     1053.08     1089.09     47.06 o 
   0 -10   3     2635.46     2526.61     39.03 o 
   1 -10   3     8321.41     8387.64     90.47 o 
   2 -10   3     7261.86     7438.61    103.00 o 
   3 -10   3     1443.64     1447.47     55.38 o 
   4 -10   3     3845.09     3738.48     67.95 o 
   5 -10   3       83.17       64.21     13.87 o 
   6 -10   3      173.77      146.17     26.68 o 
   7 -10   3     6342.16     5941.89    145.66 o 
   8 -10   3      331.90      284.23     48.04 o 
  -9  -9   3     2800.83     2891.86     54.25 o 
  -8  -9   3      593.37      581.78     38.07 o 
  -7  -9   3     1019.48      926.06     48.59 o 
  -6  -9   3      180.52      164.95     29.09 o 
  -5  -9   3      487.57      494.94     21.92 o 
  -4  -9   3     7928.18     7959.96     95.46 o 
  -3  -9   3     1324.51     1388.47     38.38 o 
  -2  -9   3      606.32      577.38     27.24 o 
  -1  -9   3      321.02      268.31     20.73 o 
   0  -9   3    10052.24    10162.00     74.58 o 
   1  -9   3     2218.50     2187.82     33.45 o 
   2  -9   3      331.84      332.87     16.64 o 
   3  -9   3      733.46      718.91     57.01 o 
   4  -9   3      868.57      865.39     67.81 o 
   5  -9   3     1994.08     2105.90     48.56 o 
   6  -9   3     1021.82      882.72     41.41 o 
   7  -9   3      723.43      753.84     33.05 o 
   8  -9   3      131.36      140.98     51.61 o 
  -9  -8   3      421.30      367.36     46.77 o 
  -8  -8   3      748.95      710.17     37.24 o 
  -7  -8   3      824.97      868.64     39.36 o 
  -6  -8   3        1.20       15.46     23.30 o 
  -5  -8   3     3495.06     3578.29     75.33 o 
  -4  -8   3      774.31      685.90     29.64 o 
  -3  -8   3     8594.82     8753.88     84.00 o 
  -2  -8   3      196.34      220.14     24.73 o 
  -1  -8   3      244.30      218.67     11.00 o 
   0  -8   3        8.95       25.40      6.08 o 
   1  -8   3    12067.52    12392.19    208.06 o 
   2  -8   3      124.04      152.65      2.86 o 
   3  -8   3      428.11      427.61     42.54 o 
   4  -8   3     7160.59     7041.29     75.26 o 
   5  -8   3     4563.99     4715.72     95.13 o 
   6  -8   3     1816.68     1791.07     94.99 o 
   7  -8   3      273.11      312.66     36.59 o 
   8  -8   3      634.10      552.90     70.64 o 
   9  -8   3      128.62      100.96     29.51 o 
  -9  -7   3      310.74      271.81     45.77 o 
  -8  -7   3      273.90      271.02     37.21 o 
  -7  -7   3     3652.65     3557.58     71.16 o 
  -6  -7   3     6061.11     5838.12    134.95 o 
  -5  -7   3      958.77      984.67     64.84 o 
  -4  -7   3     1339.48     1305.59     32.77 o 
  -3  -7   3    10025.28    10309.59    119.26 o 
  -2  -7   3        1.44        8.03      7.21 o 
  -1  -7   3    15264.61    15102.29    267.93 o 
   0  -7   3     2458.71     2150.79     34.21 o 
   1  -7   3       28.73       35.91     10.41 o 
   2  -7   3     2858.79     3020.59    103.79 o 
   3  -7   3     5393.56     5331.90     90.81 o 
   4  -7   3     1153.42     1069.99     34.37 o 
   5  -7   3       36.90       42.65     24.52 o 
   6  -7   3      675.02      551.01     44.91 o 
   7  -7   3      149.87      147.68     27.14 o 
   8  -7   3     3613.73     3698.04    118.17 o 
   9  -7   3       49.84       55.60     16.67 o 
  -9  -6   3      136.35      110.76     28.92 o 
  -8  -6   3        0.49       12.01     11.45 o 
  -7  -6   3      648.42      660.22     35.42 o 
  -6  -6   3     2958.24     3156.96     57.34 o 
  -5  -6   3      149.64      198.24     29.92 o 
  -4  -6   3      270.59      304.74     33.17 o 
  -3  -6   3      352.62      408.77     21.36 o 
  -2  -6   3    25653.31    24560.08    283.37 o 
  -1  -6   3      297.78      275.67     16.70 o 
   0  -6   3     3941.70     3849.15     40.23 o 
   1  -6   3       13.26        7.44      3.69 o 
   2  -6   3    10107.35    10522.88    158.53 o 
   3  -6   3     3353.45     3356.74     39.65 o 
   4  -6   3     7933.77     8066.72    113.30 o 
   5  -6   3      124.97      149.22     16.36 o 
   6  -6   3     1005.29      952.82     34.15 o 
   7  -6   3     5804.89     5893.41     93.27 o 
   8  -6   3      365.88      367.06     31.08 o 
   9  -6   3     1059.58     1023.44     40.13 o 
 -10  -5   3      254.09      183.40     45.11 o 
  -9  -5   3     1801.66     1785.52     78.28 o 
  -8  -5   3     3460.81     3375.62     71.60 o 
  -7  -5   3     8447.35     8540.37    149.05 o 
  -6  -5   3      414.76      398.70     22.06 o 
  -5  -5   3      262.30      339.84     28.70 o 
  -4  -5   3    31863.56    32520.04    554.17 o 
  -3  -5   3      579.30      558.88     28.95 o 
  -2  -5   3     4035.50     3810.94     55.29 o 
  -1  -5   3     8310.28     8117.74     78.98 o 
   0  -5   3    43118.41    38681.32    304.24 o 
   1  -5   3     2846.00     3027.92     35.47 o 
   2  -5   3    16402.37    15376.69    685.38 o 
   3  -5   3      264.25      247.34     37.50 o 
   4  -5   3      518.25      587.49     13.68 o 
   5  -5   3    10808.42    11050.13     71.89 o 
   6  -5   3     1863.71     1870.15     46.46 o 
   7  -5   3      342.98      318.94     19.43 o 
   8  -5   3       23.25       41.69     18.73 o 
   9  -5   3     1790.83     1839.38    175.00 o 
  10  -5   3      513.56      388.62     91.42 o 
 -10  -4   3       62.59       32.96     24.08 o 
  -9  -4   3       59.91       51.86     20.27 o 
  -8  -4   3      677.05      698.09     37.52 o 
  -7  -4   3     1292.29     1308.06     36.85 o 
  -6  -4   3      138.55      198.75     24.59 o 
  -5  -4   3     1289.95     1307.36     69.48 o 
  -4  -4   3     1602.46     1664.43     40.85 o 
  -3  -4   3    11565.16    11737.76    138.53 o 
  -2  -4   3      427.10      386.29     12.73 o 
  -1  -4   3      476.24      576.93     10.44 o 
   0  -4   3      675.43      847.36     12.64 o 
   1  -4   3    17726.31    17845.53    227.59 o 
   2  -4   3     3102.07     3179.39     42.88 o 
   3  -4   3     3483.19     3427.39     32.16 o 
   4  -4   3      101.78      102.69      7.12 o 
   5  -4   3     6383.51     6524.69     62.41 o 
   6  -4   3     6645.10     6646.04     79.96 o 
   7  -4   3     1995.88     2007.49     41.92 o 
   8  -4   3      109.50       67.53     14.61 o 
   9  -4   3        3.19       20.28     10.37 o 
  10  -4   3     2350.04     2303.77     71.18 o 
 -10  -3   3     3368.83     3301.95    131.95 o 
  -9  -3   3       25.85       50.83     12.26 o 
  -8  -3   3       14.52       28.93     14.57 o 
  -7  -3   3     4395.40     4417.42     92.54 o 
  -6  -3   3     3569.12     3432.77     63.07 o 
  -5  -3   3     8096.22     8182.66    100.52 o 
  -4  -3   3     3390.43     3261.81     85.54 o 
  -3  -3   3     3406.58     3509.23     37.56 o 
  -2  -3   3     1301.11     1295.48     18.20 o 
  -1  -3   3    35831.38    31224.55    185.32 o 
   0  -3   3     2884.96     2969.97     25.83 o 
   1  -3   3     3021.94     2556.03     28.81 o 
   2  -3   3    13100.92    13360.71    191.85 o 
   3  -3   3    18460.83    18342.76    169.41 o 
   4  -3   3    17734.72    17100.05    168.55 o 
   5  -3   3     2632.37     2730.29     64.25 o 
   6  -3   3      472.77      435.59     25.37 o 
   7  -3   3      111.64      126.12     23.77 o 
   8  -3   3    11608.38    11701.79    185.34 o 
   9  -3   3      315.58      307.08     36.74 o 
  10  -3   3        0.79       12.59      8.83 o 
 -10  -2   3       40.14       38.88     11.48 o 
  -9  -2   3       34.83       30.19      9.38 o 
  -8  -2   3     1885.09     1951.65     41.73 o 
  -7  -2   3      995.23      939.65     50.83 o 
  -6  -2   3      581.04      577.20     31.90 o 
  -5  -2   3       54.31       75.61     15.51 o 
  -4  -2   3     2717.68     2952.04     58.72 o 
  -3  -2   3     4195.12     4074.32     44.34 o 
  -2  -2   3     1068.28     1058.56     15.43 o 
  -1  -2   3     1146.66     1137.22     14.42 o 
   0  -2   3      712.33      811.75      9.91 o 
   1  -2   3     4728.56     5279.24     41.85 o 
   2  -2   3     5427.70     5046.89     44.57 o 
   3  -2   3      898.51     1073.61     24.28 o 
   4  -2   3      221.33      257.00      8.99 o 
   5  -2   3     3574.11     3319.36     47.05 o 
   6  -2   3      330.12      303.65     25.08 o 
   7  -2   3      169.96      208.64     24.00 o 
   8  -2   3      537.51      511.61     33.12 o 
   9  -2   3     2227.10     2186.28     66.08 o 
  10  -2   3        7.15       11.98      9.10 o 
 -10  -1   3      424.83      364.39     51.60 o 
  -9  -1   3     1941.78     1976.68    109.82 o 
  -8  -1   3     1415.79     1438.62     46.32 o 
  -7  -1   3     9731.25     9945.48    181.98 o 
  -6  -1   3       22.64       30.41     11.95 o 
  -5  -1   3        6.30       13.16      8.48 o 
  -4  -1   3    33439.39    33602.80    453.36 o 
  -3  -1   3     9095.57     9226.07    142.37 o 
  -2  -1   3    12975.92    12606.00     78.42 o 
  -1  -1   3     3222.77     3581.43     29.51 o 
   0  -1   3    16193.95    16689.99     99.94 o 
   1  -1   3     3599.84     3301.57     30.60 o 
   2  -1   3    41456.63    36343.61    240.20 o 
   3  -1   3      209.54      301.70      9.69 o 
   4  -1   3      589.01      646.02     16.37 o 
   5  -1   3    26457.03    26360.75    305.65 o 
   6  -1   3      218.43      228.86     35.65 o 
   7  -1   3     3167.33     3358.56     65.27 o 
   8  -1   3      701.25      703.98     32.49 o 
   9  -1   3     1415.98     1377.84     37.47 o 
  10  -1   3      699.33      730.14     56.55 o 
 -10   0   3      199.63      191.26     66.74 o 
  -9   0   3      373.92      321.34     39.59 o 
  -8   0   3       21.17       16.01      8.97 o 
  -7   0   3      547.04      527.53     38.24 o 
  -6   0   3     3684.64     3701.88     61.68 o 
  -5   0   3      294.77      354.24     17.95 o 
  -4   0   3     3403.28     3057.18     31.48 o 
  -3   0   3      446.78      381.47     12.17 o 
  -2   0   3     4691.92     4887.82     39.66 o 
  -1   0   3     1234.68     1342.43     18.45 o 
   0   0   3     1827.33     1577.66     23.96 o 
   1   0   3     3126.76     2829.91     24.47 o 
   2   0   3      269.29      236.15      6.66 o 
   3   0   3     1008.61     1134.19     22.92 o 
   4   0   3     2627.63     2994.86     63.76 o 
   5   0   3     7395.50     7319.11    104.13 o 
   6   0   3     1875.44     1896.69     56.93 o 
   7   0   3      918.56      960.00     27.66 o 
   8   0   3       10.85       27.66     25.55 o 
   9   0   3      267.71      259.87     43.91 o 
  10   0   3      625.67      684.52     29.03 o 
 -10   1   3     3025.70     3247.92     89.62 o 
  -9   1   3      465.11      408.43     36.66 o 
  -8   1   3     1554.45     1496.19     76.22 o 
  -7   1   3     1281.38     1279.86     46.50 o 
  -6   1   3     3903.41     3920.30     72.84 o 
  -5   1   3    20589.77    20872.90    194.82 o 
  -4   1   3     1705.21     1713.98     32.28 o 
  -3   1   3     1251.67     1063.87     22.53 o 
  -2   1   3       34.41      100.26      7.67 o 
  -1   1   3    48316.43    40873.54    647.82 o 
   0   1   3     2992.52     2889.33     24.25 o 
   1   1   3    13447.10    13203.20     80.63 o 
   2   1   3     2588.73     2742.59     25.27 o 
   3   1   3    21340.74    22052.15    159.40 o 
   4   1   3    24906.16    24100.81    294.88 o 
   5   1   3    16375.65    17130.41    205.50 o 
   6   1   3      336.23      313.17     25.53 o 
   7   1   3      246.49      225.40     27.44 o 
   8   1   3     9211.24     9299.64    131.41 o 
   9   1   3       16.20       21.54     10.31 o 
  10   1   3     1026.18      976.44     43.78 o 
 -10   2   3        4.48       18.45     11.21 o 
  -9   2   3      403.24      400.59     47.64 o 
  -8   2   3     3835.32     3965.50     69.32 o 
  -7   2   3      400.57      390.20     38.17 o 
  -6   2   3      993.88     1048.24     46.02 o 
  -5   2   3      234.71      223.80     13.81 o 
  -4   2   3     1684.84     1553.35     28.52 o 
  -3   2   3    16070.37    15290.94    135.66 o 
  -2   2   3     2756.36     2930.10     28.68 o 
  -1   2   3        1.30       12.23      3.40 o 
   0   2   3       78.84       88.91      4.40 o 
   1   2   3    18329.16    17066.37    102.93 o 
   2   2   3     9028.40     9043.62     58.76 o 
   3   2   3      637.93      644.73     13.39 o 
   4   2   3     2257.83     2000.27     44.13 o 
   5   2   3     1810.76     1959.60     45.58 o 
   6   2   3     5428.32     5524.77     86.85 o 
   7   2   3      277.17      307.07     39.57 o 
   8   2   3       12.39       30.33     10.29 o 
   9   2   3      572.49      595.37     30.80 o 
  10   2   3      650.64      669.91     45.68 o 
 -10   3   3       24.24       29.78     22.23 o 
  -9   3   3     1118.95     1053.95     53.18 o 
  -8   3   3     1654.08     1767.75     64.64 o 
  -7   3   3     3630.70     3744.56    141.97 o 
  -6   3   3     1645.79     1779.37     51.47 o 
  -5   3   3       99.08       92.19     13.30 o 
  -4   3   3     7397.68     7623.80     94.26 o 
  -3   3   3     1412.08     1534.19     27.10 o 
  -2   3   3    21399.02    21333.53    151.65 o 
  -1   3   3      652.48      557.70      7.38 o 
   0   3   3     5808.95     4605.46     52.96 o 
   1   3   3     2357.20     2548.12     22.54 o 
   2   3   3     6402.88     6030.08     48.88 o 
   3   3   3     3269.03     3333.94     38.15 o 
   4   3   3        8.62        5.64      7.94 o 
   5   3   3    11506.10    11466.75    134.84 o 
   6   3   3     1714.67     1783.57     46.20 o 
   7   3   3     9444.83     9450.54    160.79 o 
   8   3   3      948.61      895.28     36.48 o 
   9   3   3      770.65      768.03     38.52 o 
  10   3   3     1227.18     1127.85     47.26 o 
 -10   4   3      664.19      673.56     97.57 o 
  -9   4   3     2873.01     3017.64    106.51 o 
  -8   4   3      861.39      844.53     46.28 o 
  -7   4   3      299.28      341.37     20.88 o 
  -6   4   3     6195.22     6699.92     87.59 o 
  -5   4   3     7659.35     7525.83     66.93 o 
  -4   4   3     6741.57     6884.72     84.47 o 
  -3   4   3      101.95      155.53     10.98 o 
  -2   4   3    15222.48    14744.53    144.89 o 
  -1   4   3     3917.69     3615.03     29.73 o 
   0   4   3    58312.65    51789.12   1313.59 o 
   1   4   3      219.15      176.51      5.49 o 
   2   4   3      846.23      737.67     15.61 o 
   3   4   3     6961.96     6801.71     61.53 o 
   4   4   3    10395.86    10729.30    130.79 o 
   5   4   3     6680.70     7097.04     89.52 o 
   6   4   3       87.96      110.39     21.93 o 
   7   4   3      182.82      187.06     29.78 o 
   8   4   3       97.92      100.42     23.47 o 
   9   4   3     1374.82     1329.37     53.37 o 
  10   4   3       98.10       59.06     18.66 o 
  -9   5   3       68.78       99.04     25.88 o 
  -8   5   3      624.90      655.29     28.82 o 
  -7   5   3     1461.48     1490.82     41.67 o 
  -6   5   3     2277.24     2292.39     48.57 o 
  -5   5   3     6638.73     7092.66    149.84 o 
  -4   5   3     1687.41     1696.12     34.46 o 
  -3   5   3     1647.28     1646.32     29.82 o 
  -2   5   3      211.73      212.41      7.11 o 
  -1   5   3    23053.32    22733.63    166.97 o 
   0   5   3      560.88      628.25      9.83 o 
   1   5   3    13005.20    13307.06    123.81 o 
   2   5   3     1953.58     1528.20     26.82 o 
   3   5   3     1687.05     1418.36     31.67 o 
   4   5   3     7126.31     7174.28    100.72 o 
   5   5   3     4273.96     4319.11     63.03 o 
   6   5   3      173.80      219.94     40.30 o 
   7   5   3       50.14       35.72     13.16 o 
   8   5   3     4602.75     4913.01     86.67 o 
   9   5   3       24.13       21.46      9.44 o 
  10   5   3     1419.19     1282.92     65.46 o 
  -9   6   3       92.71      137.63     33.76 o 
  -8   6   3     1192.27     1212.01     75.04 o 
  -7   6   3     4151.92     4266.66    143.60 o 
  -6   6   3     3389.77     3444.74     67.37 o 
  -5   6   3       10.88       14.01      5.78 o 
  -4   6   3       17.83       46.02     10.75 o 
  -3   6   3    14017.75    13870.68    162.50 o 
  -2   6   3      990.37      886.85     20.21 o 
  -1   6   3     2482.11     2581.71     37.60 o 
   0   6   3     3232.44     3093.42     40.17 o 
   1   6   3    15756.26    15981.38    224.90 o 
   2   6   3    19909.51    19881.42    193.47 o 
   3   6   3     8363.46     8198.24     89.87 o 
   4   6   3      690.96      648.29     23.07 o 
   5   6   3       46.37       55.22     12.83 o 
   6   6   3     8387.64     8521.86    107.58 o 
   7   6   3       91.18      103.30     22.75 o 
   8   6   3      848.77      861.29     35.84 o 
   9   6   3        5.74       17.57     11.32 o 
  10   6   3      568.95      602.78     41.72 o 
  -9   7   3      755.48      697.43     38.59 o 
  -8   7   3      536.93      461.89     54.75 o 
  -7   7   3      226.89      206.11     33.89 o 
  -6   7   3     1347.40     1385.71     46.96 o 
  -5   7   3      295.59      316.60     29.52 o 
  -4   7   3     1434.07     1466.89     43.43 o 
  -3   7   3      228.39      242.50     15.08 o 
  -2   7   3     7899.33     8169.08    103.50 o 
  -1   7   3     1811.84     1655.56     30.27 o 
   0   7   3        9.88       20.20      7.35 o 
   1   7   3     4102.92     3797.30     60.93 o 
   2   7   3    16873.61    17773.47    177.72 o 
   3   7   3     5454.20     5628.77     53.83 o 
   4   7   3      443.47      499.58     34.32 o 
   5   7   3     3347.40     3262.62     55.79 o 
   6   7   3      117.36       93.87     17.54 o 
   7   7   3     5405.03     5568.80     80.00 o 
   8   7   3      158.69      147.88     20.89 o 
   9   7   3      280.56      209.40     38.99 o 
  10   7   3      437.89      338.05     53.59 o 
  -9   8   3     4547.54     4450.98     95.10 o 
  -8   8   3     1580.66     1499.14    119.14 o 
  -7   8   3        1.87       16.73      7.01 o 
  -6   8   3     3246.27     3186.00     57.73 o 
  -5   8   3      554.07      518.52     44.28 o 
  -4   8   3    12238.08    12660.79    128.11 o 
  -3   8   3     1637.80     1604.72     37.44 o 
  -2   8   3     1850.77     1709.58     32.05 o 
  -1   8   3     2553.86     2578.71     44.44 o 
   0   8   3    27980.65    28427.17    518.89 o 
   1   8   3        5.77       30.75      8.49 o 
   2   8   3      511.56      460.21     45.46 o 
   3   8   3     8401.73     8445.18     84.41 o 
   4   8   3     2946.01     2894.49     38.90 o 
   5   8   3     5335.10     5311.29    140.35 o 
   6   8   3     1332.55     1339.78     46.33 o 
   7   8   3      362.34      385.30     35.53 o 
   8   8   3        0.22       12.89     11.20 o 
   9   8   3     2898.75     2988.30     68.75 o 
  -8   9   3       26.12       31.35     12.37 o 
  -7   9   3       34.48       39.70     26.25 o 
  -6   9   3     2466.61     2313.62     57.34 o 
  -5   9   3      986.23     1057.22     34.33 o 
  -4   9   3       69.97      139.87     24.75 o 
  -3   9   3      249.98      260.62     12.38 o 
  -2   9   3     3419.09     3296.13     40.68 o 
  -1   9   3      362.86      356.93      8.52 o 
   0   9   3      495.53      563.32     23.61 o 
   1   9   3      509.90      606.45     28.37 o 
   2   9   3     4513.67     4636.76     90.46 o 
   3   9   3     1765.67     1864.89     37.13 o 
   4   9   3     3464.25     3486.02     55.46 o 
   5   9   3      954.00      967.77     33.74 o 
   6   9   3     1617.95     1507.52     45.62 o 
   7   9   3       28.74       22.21     10.72 o 
   8   9   3      334.67      224.33     45.49 o 
   9   9   3        6.06       12.73     12.23 o 
  -8  10   3     1419.51     1381.20     90.42 o 
  -7  10   3     3336.93     3242.30     80.62 o 
  -6  10   3     1612.13     1499.46     52.90 o 
  -5  10   3      191.13      203.63     19.39 o 
  -4  10   3       24.18       35.15     12.38 o 
  -3  10   3    11950.70    12306.34    122.90 o 
  -2  10   3       45.38       49.37      8.70 o 
  -1  10   3     7881.10     7816.77    225.75 o 
   0  10   3     1579.32     1528.28     60.02 o 
   1  10   3     3609.73     3498.54    133.01 o 
   2  10   3    11641.12    11839.95    152.90 o 
   3  10   3     9759.96     9962.79     90.42 o 
   4  10   3        8.49       12.17     10.15 o 
   5  10   3       34.07       52.13     15.50 o 
   6  10   3     8144.63     8398.63    124.16 o 
   7  10   3       97.39       71.38     14.45 o 
   8  10   3     1902.36     1780.75     77.08 o 
   9  10   3       87.95       84.08     23.84 o 
  -6  11   3      863.10      868.98     39.46 o 
  -5  11   3      357.58      413.08     21.11 o 
  -4  11   3       70.33       57.02     10.91 o 
  -3  11   3     1369.29     1258.14     44.87 o 
  -2  11   3     1181.85     1200.44     36.34 o 
  -1  11   3     1006.34      981.97     43.36 o 
   0  11   3      310.77      358.88     40.74 o 
   1  11   3      323.09      397.04     26.92 o 
   2  11   3     2101.15     2057.39     64.66 o 
   3  11   3      348.69      341.19     67.95 o 
   4  11   3       25.66       67.81     34.69 o 
   5  11   3      313.42      317.52     61.89 o 
   6  11   3      863.37      964.26    128.26 o 
   7  11   3     1217.12     1208.19     43.28 o 
   8  11   3        1.99        6.64     13.14 o 
  -5  12   3      399.43      396.43     26.61 o 
  -4  12   3     6819.48     6616.00    151.10 o 
  -3  12   3      450.93      367.19     26.36 o 
  -2  12   3       12.43       14.83     13.87 o 
  -1  12   3       85.15      143.58     24.54 o 
   0  12   3    13900.05    14074.94    217.29 o 
   1  12   3     1244.33     1161.89     47.49 o 
   2  12   3     2333.44     2183.69    189.67 o 
   3  12   3     3078.98     2990.11     77.97 o 
   4  12   3      387.86      389.94     35.14 o 
   5  12   3     4332.24     4568.79    117.97 o 
   6  12   3     1970.11     1858.67     79.18 o 
   7  12   3        2.77       14.62     13.79 o 
   8  12   3      202.19      201.67     55.99 o 
  -4  13   3       66.23       57.08     24.39 o 
  -3  13   3       14.55        9.04      9.80 o 
  -2  13   3      880.03      956.31     30.13 o 
  -1  13   3        1.42        6.82      9.85 o 
   0  13   3       74.62       82.14     19.56 o 
   1  13   3        8.51       41.55     37.02 o 
   2  13   3     1255.83     1197.93    122.18 o 
   3  13   3     1128.35     1176.49     39.71 o 
   4  13   3      184.61      131.26     29.36 o 
   5  13   3      121.96      119.25     33.77 o 
   6  13   3      188.01      103.62     87.16 o 
   7  13   3       69.19       51.22     21.55 o 
  -4  14   3      130.41       67.24     30.83 o 
  -3  14   3     4496.07     4764.63    131.05 o 
  -2  14   3       56.65       71.92     17.34 o 
  -1  14   3     4334.38     4314.36     94.69 o 
   0  14   3       10.96       28.25     14.23 o 
   1  14   3     1504.84     1495.61     63.58 o 
   2  14   3     3188.64     3171.26     96.19 o 
   3  14   3     2399.88     2231.59     97.47 o 
   4  14   3     1331.74     1217.08     48.93 o 
   5  14   3       58.05       60.15     26.32 o 
   6  14   3     2518.39     2419.66    135.05 o 
  -4  15   3        0.59       14.38     16.52 o 
  -3  15   3     1377.46     1302.08     86.62 o 
  -2  15   3       18.42       26.18     20.03 o 
  -1  15   3      915.37     1137.99     60.87 o 
   0  15   3      238.56      162.97     38.87 o 
   1  15   3     2257.30     2216.56     77.14 o 
   2  15   3      340.88      322.37     52.63 o 
   3  15   3        0.42        9.77     10.32 o 
   4  15   3      883.84      886.98    126.22 o 
   5  15   3      190.45      207.69     50.63 o 
  -3  16   3      116.04      122.39     35.98 o 
  -2  16   3      189.52      128.40     49.64 o 
  -1  16   3      433.77      309.23    110.52 o 
   0  16   3     4115.75     4188.30    150.64 o 
   1  16   3      185.82      184.71     41.46 o 
   2  16   3     1329.27     1359.98    112.23 o 
   3  16   3      247.88      231.50     67.35 o 
   4  16   3      137.13       52.50     29.97 o 
   1  17   3       48.43       26.75     37.55 o 
  -2 -16   4     2543.30     2445.37     84.41 o 
  -1 -16   4      613.72      719.46     54.86 o 
   0 -16   4     1151.28     1249.44     87.55 o 
   1 -16   4      620.24      434.48    143.06 o 
  -4 -15   4      229.96      125.68     56.37 o 
  -3 -15   4      408.48      399.50    113.73 o 
  -2 -15   4     1336.45     1637.92     93.99 o 
  -1 -15   4     1086.12     1127.62    139.34 o 
   0 -15   4      224.17      229.40     78.54 o 
   1 -15   4        4.23       13.95     22.25 o 
   2 -15   4     1390.57     1314.03     94.85 o 
   3 -15   4      202.15      116.81     86.91 o 
  -5 -14   4      928.86      880.59     72.50 o 
  -4 -14   4      263.62      214.74     47.43 o 
  -3 -14   4     5717.75     5865.71    242.56 o 
  -2 -14   4      267.78      312.23     66.67 o 
  -1 -14   4        6.60       25.04     13.59 o 
   0 -14   4     4362.58     4164.84    126.83 o 
   1 -14   4     1539.24     1391.50     86.55 o 
   2 -14   4      683.58      840.78     49.79 o 
   3 -14   4      559.51      574.33     43.56 o 
   4 -14   4     2253.08     2367.40     98.57 o 
   5 -14   4      103.30       61.95     39.41 o 
  -6 -13   4       35.72       63.80     19.66 o 
  -5 -13   4      278.05      248.35     43.38 o 
  -4 -13   4      340.67      323.85     53.03 o 
  -3 -13   4      468.31      374.35     55.97 o 
  -2 -13   4        2.01        7.95     18.31 o 
  -1 -13   4      190.36      195.85     56.80 o 
   0 -13   4     1527.57     1531.27    101.65 o 
   1 -13   4     3124.50     3013.83    117.74 o 
   2 -13   4        4.33       27.10     15.49 o 
   3 -13   4      130.19      101.01     31.39 o 
   4 -13   4      152.43      172.84     30.99 o 
   5 -13   4     2301.24     2243.13     47.36 o 
   6 -13   4      160.41      153.65     64.45 o 
  -7 -12   4       19.41       39.44     24.08 o 
  -6 -12   4     6249.79     6293.14    107.26 o 
  -5 -12   4      375.42      374.17     23.73 o 
  -4 -12   4      106.34      140.64     27.21 o 
  -3 -12   4      866.02      834.82     20.35 o 
  -2 -12   4     6112.84     5986.53    208.78 o 
  -1 -12   4     5358.94     5245.03     96.89 o 
   0 -12   4     3631.57     3476.20    232.73 o 
   1 -12   4      348.51      256.19     36.60 o 
   2 -12   4      626.29      598.02     45.14 o 
   3 -12   4     5025.98     5127.37     90.46 o 
   4 -12   4      990.12      944.60     34.87 o 
   5 -12   4      345.34      288.46     20.24 o 
   6 -12   4      243.38      176.79     44.63 o 
   7 -12   4     2900.28     2892.22     63.94 o 
  -7 -11   4        4.10       23.24     12.07 o 
  -6 -11   4      259.90      219.95     46.16 o 
  -5 -11   4       70.67       58.31     16.71 o 
  -4 -11   4     1070.29     1006.99     35.87 o 
  -3 -11   4      518.51      553.71     23.74 o 
  -2 -11   4      357.41      366.04     18.96 o 
  -1 -11   4      152.80      158.95     13.16 o 
   0 -11   4      871.98      842.99     22.50 o 
   1 -11   4     2770.34     2629.62     70.10 o 
   2 -11   4     3802.87     3816.68     84.12 o 
   3 -11   4       51.20       56.07     15.04 o 
   4 -11   4      202.51      218.92     42.89 o 
   5 -11   4      623.95      629.84     49.39 o 
   6 -11   4     1080.13     1102.31     46.51 o 
   7 -11   4        5.12       25.46     41.92 o 
  -8 -10   4      610.07      634.53     46.81 o 
  -7 -10   4     2431.06     2529.90     81.31 o 
  -6 -10   4      916.86      919.24     30.57 o 
  -5 -10   4     1654.53     1737.94     44.53 o 
  -4 -10   4     2411.08     2266.59     42.79 o 
  -3 -10   4    15526.85    16157.64    117.66 o 
  -2 -10   4      122.02      133.11     16.71 o 
  -1 -10   4      384.79      327.21     29.55 o 
   0 -10   4     4920.51     5031.39     90.53 o 
   1 -10   4     6403.83     6422.79     95.82 o 
   2 -10   4    19039.71    19032.23    255.12 o 
   3 -10   4     1378.02     1310.13     40.27 o 
   4 -10   4     1970.06     1987.14     57.58 o 
   5 -10   4      316.28      345.33     24.64 o 
   6 -10   4     5989.29     6038.67    141.78 o 
   7 -10   4       68.86       84.43     26.65 o 
   8 -10   4        1.56       25.89     21.10 o 
  -8  -9   4      285.08      201.55     31.54 o 
  -7  -9   4      997.53      930.02     40.52 o 
  -6  -9   4       86.60       95.43     18.74 o 
  -5  -9   4     3173.55     3059.74     45.09 o 
  -4  -9   4      771.82      742.15     23.93 o 
  -3  -9   4     1277.51     1392.16     42.16 o 
  -2  -9   4        4.86       12.34      5.54 o 
  -1  -9   4     4096.90     4099.90     87.35 o 
   0  -9   4     3369.49     3193.63     54.78 o 
   1  -9   4       23.46       24.43      5.15 o 
   2  -9   4      311.21      346.82     19.55 o 
   3  -9   4      317.94      298.67     25.25 o 
   4  -9   4     1479.39     1549.22     45.39 o 
   5  -9   4      718.87      731.02     29.52 o 
   6  -9   4       28.03       14.15     15.77 o 
   7  -9   4       58.28       37.04     24.71 o 
   8  -9   4      250.59      206.80     33.43 o 
  -9  -8   4      904.58      921.40     39.94 o 
  -8  -8   4       86.77       90.33     31.22 o 
  -7  -8   4       15.09       25.05     12.64 o 
  -6  -8   4     4726.91     4972.12     83.96 o 
  -5  -8   4      801.77      819.12     31.16 o 
  -4  -8   4     2468.84     2410.59    105.02 o 
  -3  -8   4     2271.32     2431.04     65.36 o 
  -2  -8   4     5739.12     5759.99     79.24 o 
  -1  -8   4     7008.83     6773.59     64.07 o 
   0  -8   4     8350.80     8124.55     80.85 o 
   1  -8   4       81.40       78.18      7.68 o 
   2  -8   4        3.26       15.34     14.59 o 
   3  -8   4     9181.00     9409.80    164.16 o 
   4  -8   4      695.48      704.12     25.46 o 
   5  -8   4     6656.77     6673.89    188.84 o 
   6  -8   4      766.78      761.32     40.51 o 
   7  -8   4     1979.43     2260.27     77.96 o 
   8  -8   4      719.63      840.81     46.50 o 
   9  -8   4     2497.33     2440.45     65.69 o 
  -9  -7   4      156.88       83.43     23.60 o 
  -8  -7   4     3522.56     3588.33     63.97 o 
  -7  -7   4      578.74      663.61     47.72 o 
  -6  -7   4        0.52       13.10     11.85 o 
  -5  -7   4      182.32      217.66     39.99 o 
  -4  -7   4     6419.86     6529.80     86.60 o 
  -3  -7   4     2513.35     2582.01     56.86 o 
  -2  -7   4      746.49      772.88     25.04 o 
  -1  -7   4       69.32       89.32     13.07 o 
   0  -7   4     5092.17     4988.91     56.72 o 
   1  -7   4     7578.21     7596.14     82.14 o 
   2  -7   4      187.66      176.37     30.03 o 
   3  -7   4      988.34     1052.51     36.99 o 
   4  -7   4       10.36       10.06     14.95 o 
   5  -7   4     6607.54     6591.38    103.19 o 
   6  -7   4      640.21      571.25     22.92 o 
   7  -7   4      463.87      464.88     76.22 o 
   8  -7   4        3.09       29.73     11.51 o 
   9  -7   4      709.58      677.21     47.85 o 
  -9  -6   4     1281.92     1242.46    100.14 o 
  -8  -6   4      680.86      606.62     34.51 o 
  -7  -6   4     3654.14     3714.58     68.46 o 
  -6  -6   4     1175.90     1103.13     31.89 o 
  -5  -6   4     1746.62     1679.78     52.59 o 
  -4  -6   4      688.61      581.75     20.58 o 
  -3  -6   4    19595.89    19569.11    215.77 o 
  -2  -6   4       64.06      102.87     13.70 o 
  -1  -6   4     1489.61     1271.03     19.83 o 
   0  -6   4     8612.86     8355.67     69.43 o 
   1  -6   4     9116.18     9218.13    163.16 o 
   2  -6   4     8414.28     7960.36     79.90 o 
   3  -6   4     3692.88     3761.44    156.98 o 
   4  -6   4     2040.22     2077.45     49.34 o 
   5  -6   4        1.06       14.15      6.35 o 
   6  -6   4     4555.45     4654.78     94.19 o 
   7  -6   4      684.41      740.23     32.40 o 
   8  -6   4      501.19      471.49     30.39 o 
   9  -6   4      609.73      627.13     58.73 o 
  -9  -5   4     1104.61     1129.24     39.38 o 
  -8  -5   4      496.68      471.12     32.12 o 
  -7  -5   4     1743.70     1797.02     47.28 o 
  -6  -5   4      124.87      167.99     34.89 o 
  -5  -5   4    19899.61    19897.16    187.55 o 
  -4  -5   4        3.77       10.31      7.51 o 
  -3  -5   4      687.40      628.39     28.02 o 
  -2  -5   4     3748.14     3756.35     46.12 o 
  -1  -5   4     6225.14     5801.75     58.53 o 
   0  -5   4    19868.02    20561.78    199.15 o 
   1  -5   4     1574.67     1740.94     49.69 o 
   2  -5   4     1843.33     1790.63     86.09 o 
   3  -5   4      885.48      783.42     36.66 o 
   4  -5   4    12898.84    12975.67    122.61 o 
   5  -5   4      305.26      290.32     13.25 o 
   6  -5   4      604.90      580.89     34.31 o 
   7  -5   4      896.09      836.75     42.26 o 
   8  -5   4     2518.65     2484.21     58.68 o 
   9  -5   4      494.58      404.67     82.12 o 
  10  -5   4      115.08       94.16     35.37 o 
 -10  -4   4      589.09      490.84     70.10 o 
  -9  -4   4        2.71       12.07     12.90 o 
  -8  -4   4      194.37      134.20     24.53 o 
  -7  -4   4      332.89      322.87     25.54 o 
  -6  -4   4     6997.94     7009.22    171.23 o 
  -5  -4   4      361.91      347.83     23.97 o 
  -4  -4   4     4896.36     4520.81     56.65 o 
  -3  -4   4      116.30      162.42     28.01 o 
  -2  -4   4    15014.82    15163.11    174.90 o 
  -1  -4   4    39306.62    38511.10    713.74 o 
   0  -4   4     1301.06     1190.03     18.40 o 
   1  -4   4     4056.19     3673.31     47.81 o 
   2  -4   4      158.68      160.35     32.81 o 
   3  -4   4    17685.89    17137.93    203.15 o 
   4  -4   4     1197.36     1128.30     21.14 o 
   5  -4   4     8949.81     9321.63    124.00 o 
   6  -4   4      182.90      198.07     39.00 o 
   7  -4   4     3472.69     3429.95     73.06 o 
   8  -4   4     1415.48     1457.81     43.63 o 
   9  -4   4     2019.65     2022.28    101.90 o 
  10  -4   4      515.17      511.32     45.28 o 
 -10  -3   4      103.79       88.74     22.76 o 
  -9  -3   4       70.63       62.74     18.62 o 
  -8  -3   4     6623.29     6729.88     99.55 o 
  -7  -3   4     1252.82     1272.97     47.65 o 
  -6  -3   4     2740.85     2785.64     58.79 o 
  -5  -3   4      679.87      703.12     26.65 o 
  -4  -3   4    10266.18    10554.46    128.42 o 
  -3  -3   4     1243.75      916.12     19.55 o 
  -2  -3   4    24664.99    24877.07    245.59 o 
  -1  -3   4     2271.59     2411.31     23.29 o 
   0  -3   4     1157.60     1119.38     15.61 o 
   1  -3   4    17326.38    17114.44    112.22 o 
   2  -3   4      115.92      154.77      9.68 o 
   3  -3   4     8881.92     9587.28    106.63 o 
   4  -3   4      172.93      128.42      7.98 o 
   5  -3   4     5317.31     5542.62     67.04 o 
   6  -3   4     1258.41     1300.72     35.30 o 
   7  -3   4     4330.96     4214.56    115.57 o 
   8  -3   4      178.62      167.31     26.94 o 
   9  -3   4        4.43       24.36     11.77 o 
  10  -3   4     1728.66     1726.22     67.59 o 
 -10  -2   4      127.56       73.18     28.76 o 
  -9  -2   4        2.40       21.08     10.53 o 
  -8  -2   4     2180.55     2152.36     50.20 o 
  -7  -2   4     1213.33     1135.86     45.18 o 
  -6  -2   4      414.10      467.68     30.91 o 
  -5  -2   4      387.17      330.98     26.86 o 
  -4  -2   4      197.16      243.60     10.92 o 
  -3  -2   4    15214.56    14764.61    212.05 o 
  -2  -2   4     2750.28     2725.77     27.65 o 
  -1  -2   4      448.44      553.67     16.53 o 
   0  -2   4       12.02       24.68      5.99 o 
   1  -2   4     4317.91     4306.07     35.63 o 
   2  -2   4     5528.38     4974.11     43.87 o 
   3  -2   4       40.82       47.14      7.10 o 
   4  -2   4     2211.13     2193.53     52.50 o 
   5  -2   4       18.60       10.81      8.00 o 
   6  -2   4     3959.84     4130.12    102.15 o 
   7  -2   4     1180.37     1176.30     49.73 o 
   8  -2   4     1176.87     1053.33     62.00 o 
   9  -2   4       11.07       13.62      7.47 o 
  10  -2   4      709.33      560.58     26.53 o 
 -10  -1   4      936.02     1158.07    155.44 o 
  -9  -1   4     1194.04     1309.12     48.41 o 
  -8  -1   4     2092.41     2108.60     46.23 o 
  -7  -1   4     1112.84     1111.55     35.18 o 
  -6  -1   4       71.59       86.92     13.85 o 
  -5  -1   4    26237.62    26068.70    323.27 o 
  -4  -1   4       42.15       57.47      7.72 o 
  -3  -1   4     3761.90     3830.94     38.33 o 
  -2  -1   4     8531.05     8501.38     92.44 o 
  -1  -1   4    12331.75    12801.20    138.68 o 
   0  -1   4    32142.19    28435.52    276.98 o 
   1  -1   4    14450.07    14647.68    114.58 o 
   2  -1   4     1243.43     1194.95     13.17 o 
   3  -1   4       16.84        9.48      5.78 o 
   4  -1   4    18448.10    18590.00    199.17 o 
   5  -1   4      952.58      955.32     26.87 o 
   6  -1   4      868.16      885.84     26.27 o 
   7  -1   4     3285.46     3273.79     72.47 o 
   8  -1   4     1968.22     1881.12     43.11 o 
   9  -1   4      533.56      585.93     32.03 o 
  10  -1   4      952.90      958.24     39.17 o 
 -10   0   4      518.28      505.99     28.64 o 
  -9   0   4       24.16       34.59     26.67 o 
  -8   0   4      734.29      795.18     70.25 o 
  -7   0   4      647.30      653.01     59.75 o 
  -6   0   4     3763.30     3829.58    105.09 o 
  -5   0   4      228.83      236.14     16.16 o 
  -4   0   4      798.61      821.97     18.57 o 
  -3   0   4      348.52      398.76     12.96 o 
  -2   0   4    18195.34    18467.02    120.86 o 
  -1   0   4    23737.69    21233.26    127.31 o 
   0   0   4     3730.86     4091.85     35.96 o 
   1   0   4       64.00      119.67      6.07 o 
   2   0   4     6964.27     6776.96     54.97 o 
   3   0   4    11661.44    11709.91     98.94 o 
   4   0   4      785.81     1024.41     41.76 o 
   5   0   4     2826.98     2827.76     63.17 o 
   6   0   4     1334.69     1415.59     38.47 o 
   7   0   4     2380.39     2361.67     73.05 o 
   8   0   4     1260.95     1210.80     41.13 o 
   9   0   4     1070.67     1119.24     45.22 o 
  10   0   4      153.51      139.81     24.02 o 
 -10   1   4       33.08       30.69     14.29 o 
  -9   1   4      128.30      119.79     30.29 o 
  -8   1   4     5245.11     5538.29     79.57 o 
  -7   1   4      819.61      805.08     29.19 o 
  -6   1   4     7112.63     7369.81    136.43 o 
  -5   1   4     3995.14     3867.79     41.76 o 
  -4   1   4     9395.68     9239.14     95.98 o 
  -3   1   4    25486.35    26552.89    284.31 o 
  -2   1   4    22169.62    21282.52    168.54 o 
  -1   1   4        2.62        4.48      3.57 o 
   0   1   4     4544.07     4026.61     37.17 o 
   1   1   4    28429.71    26354.37    348.49 o 
   2   1   4       32.15       35.22      6.85 o 
   3   1   4    25714.14    26616.88    300.49 o 
   4   1   4     3013.83     3168.07     47.81 o 
   5   1   4     2115.44     2157.12     53.38 o 
   6   1   4     1051.68     1018.26     47.31 o 
   7   1   4     8099.19     8272.37    113.04 o 
   8   1   4      530.55      496.35     28.16 o 
   9   1   4        9.04       26.71      7.86 o 
  10   1   4     2024.42     1941.25    123.11 o 
 -10   2   4     1027.79     1143.77     85.77 o 
  -9   2   4      135.51      142.91     32.89 o 
  -8   2   4     1512.33     1492.60     39.92 o 
  -7   2   4      649.39      652.40     58.73 o 
  -6   2   4     1203.73     1185.39     35.60 o 
  -5   2   4     1116.40     1131.03     29.38 o 
  -4   2   4     7645.46     7590.99     83.48 o 
  -3   2   4     7088.20     7461.50     64.31 o 
  -2   2   4     6732.93     7017.62     90.89 o 
  -1   2   4       50.35      113.47      4.02 o 
   0   2   4      258.84      373.72      6.83 o 
   1   2   4    15337.88    15892.56    136.53 o 
   2   2   4    10756.86    10617.61     78.24 o 
   3   2   4      100.94      151.65     14.38 o 
   4   2   4      459.80      519.30     26.76 o 
   5   2   4      333.70      358.14     27.08 o 
   6   2   4     3095.66     3157.62     57.82 o 
   7   2   4      253.45      253.66     34.70 o 
   8   2   4      218.66      195.98     38.81 o 
   9   2   4       81.07       40.72     15.61 o 
  10   2   4      319.79      390.19     48.65 o 
 -10   3   4     1042.10     1068.29     74.22 o 
  -9   3   4     2973.59     3052.67    121.03 o 
  -8   3   4      197.88      202.58     44.51 o 
  -7   3   4      488.70      522.52     55.52 o 
  -6   3   4       58.72      118.54     21.42 o 
  -5   3   4    13663.67    12890.26     87.47 o 
  -4   3   4      620.39      551.47     12.94 o 
  -3   3   4     7735.87     8017.94     66.26 o 
  -2   3   4     6814.78     6450.03     55.08 o 
  -1   3   4    21246.28    20141.51    136.94 o 
   0   3   4    58790.73    52030.85   1048.89 o 
   1   3   4    13852.04    13790.46    104.32 o 
   2   3   4      292.02      292.35      8.96 o 
   3   3   4     1370.72     1293.55     28.11 o 
   4   3   4    28706.61    27937.95    318.68 o 
   5   3   4      507.06      517.26     37.00 o 
   6   3   4     6460.29     6805.47    101.89 o 
   7   3   4      146.37      217.09     29.23 o 
   8   3   4     3711.34     3641.31    116.50 o 
   9   3   4     2125.44     1938.75    105.40 o 
  10   3   4      789.97      847.57     62.62 o 
 -10   4   4      287.04      279.33     80.83 o 
  -9   4   4        6.78       30.17     14.94 o 
  -8   4   4        1.73        4.78     14.09 o 
  -7   4   4     7407.38     7822.28    104.23 o 
  -6   4   4     1975.11     1999.99     43.90 o 
  -5   4   4      187.99      176.28     23.26 o 
  -4   4   4       22.84       47.61     12.08 o 
  -3   4   4     9050.24     9332.75     76.11 o 
  -2   4   4    17630.14    17376.06    169.98 o 
  -1   4   4     3590.23     3728.64     33.54 o 
   0   4   4       33.79       63.03      6.77 o 
   1   4   4     4189.47     4055.42     36.54 o 
   2   4   4    12219.73    14176.12    289.73 o 
   3   4   4      329.79      367.89     15.28 o 
   4   4   4     2122.81     2158.99     68.68 o 
   5   4   4      437.16      496.80     24.18 o 
   6   4   4     5089.94     5378.72     91.55 o 
   7   4   4      114.43      142.77     19.92 o 
   8   4   4      317.70      284.00     30.97 o 
   9   4   4      491.94      401.35     65.94 o 
  10   4   4      388.44      441.64     28.35 o 
  -9   5   4      139.75       75.07     33.51 o 
  -8   5   4     2860.27     2744.31     93.89 o 
  -7   5   4      554.30      529.63     26.42 o 
  -6   5   4     7075.07     7222.60    152.65 o 
  -5   5   4     1402.81     1355.80     31.18 o 
  -4   5   4      661.97      622.17     16.20 o 
  -3   5   4     7563.54     7290.32     81.88 o 
  -2   5   4    18063.35    17490.83    152.88 o 
  -1   5   4      654.09      759.56     13.01 o 
   0   5   4     8322.56     8297.17     76.03 o 
   1   5   4    11794.40    11577.26     85.35 o 
   2   5   4     5955.83     6445.04     55.54 o 
   3   5   4    24355.25    23725.22    292.22 o 
   4   5   4     7068.69     7078.42     95.45 o 
   5   5   4      166.37      152.90     28.98 o 
   6   5   4     2322.02     2251.14     50.75 o 
   7   5   4    10325.38    10543.15    166.28 o 
   8   5   4      155.69      143.65     23.58 o 
   9   5   4      657.57      587.89     51.63 o 
  10   5   4      706.17      703.66     73.48 o 
  -9   6   4     1091.36     1048.19     63.62 o 
  -8   6   4     4134.25     4142.15    137.05 o 
  -7   6   4      179.89      204.37     29.34 o 
  -6   6   4     1275.94     1351.02     32.77 o 
  -5   6   4     1481.44     1537.62     57.09 o 
  -4   6   4     8738.01     8861.34     58.80 o 
  -3   6   4      770.03      787.30     23.94 o 
  -2   6   4       93.83      131.36      9.94 o 
  -1   6   4     3905.71     3733.01     31.42 o 
   0   6   4     1757.73     1619.56     28.27 o 
   1   6   4     8092.19     7773.45     63.61 o 
   2   6   4       42.18       71.65     15.94 o 
   3   6   4      271.30      305.90     19.88 o 
   4   6   4       14.63       11.85     14.40 o 
   5   6   4     1809.20     1937.55     84.86 o 
   6   6   4      270.77      314.32     28.32 o 
   7   6   4       63.88       57.88     14.63 o 
   8   6   4      303.16      296.02     48.46 o 
   9   6   4      477.94      478.96     47.81 o 
  10   6   4      671.22      604.52     37.43 o 
  -9   7   4     1121.60     1165.79    106.51 o 
  -8   7   4      309.31      279.45     28.90 o 
  -7   7   4      441.18      434.45     31.36 o 
  -6   7   4      206.06      256.36     26.74 o 
  -5   7   4     6387.13     6047.99    123.24 o 
  -4   7   4     1467.57     1385.27     89.99 o 
  -3   7   4     5156.52     5186.01     68.58 o 
  -2   7   4      507.70      407.85     11.22 o 
  -1   7   4        4.31       14.16      5.44 o 
   0   7   4    19545.94    18936.76    270.60 o 
   1   7   4     7654.61     7396.80    120.31 o 
   2   7   4     4520.55     4659.05     54.81 o 
   3   7   4      501.81      437.43     16.33 o 
   4   7   4    10721.15    11431.57    126.05 o 
   5   7   4      230.40      219.22     33.94 o 
   6   7   4     7301.28     7515.89     91.34 o 
   7   7   4      499.71      535.61     30.46 o 
   8   7   4      594.87      594.40     46.41 o 
   9   7   4     1049.80     1054.42     37.76 o 
  10   7   4     1337.58     1291.51     60.43 o 
  -8   8   4       46.42       53.30     13.93 o 
  -7   8   4     8154.03     8110.24    167.92 o 
  -6   8   4      481.07      501.16     43.50 o 
  -5   8   4     2705.30     2660.22     53.30 o 
  -4   8   4     1240.26     1268.52     62.06 o 
  -3   8   4     5607.44     5598.99     65.73 o 
  -2   8   4     5354.60     5405.22     60.24 o 
  -1   8   4     3994.84     4062.28     38.45 o 
   0   8   4      152.45      176.98     14.60 o 
   1   8   4      200.92      288.84     23.89 o 
   2   8   4    18461.40    18065.04    244.13 o 
   3   8   4     1285.36     1210.51     27.45 o 
   4   8   4     2709.59     2603.44     39.57 o 
   5   8   4      182.60      184.55     28.59 o 
   6   8   4     2322.22     2250.62     54.12 o 
   7   8   4      381.84      410.72     30.93 o 
   8   8   4      663.91      730.55     32.47 o 
   9   8   4        7.20       29.85     12.58 o 
  -8   9   4      123.09      113.80     42.12 o 
  -7   9   4      462.68      475.54     45.85 o 
  -6   9   4     3271.90     3190.92    204.33 o 
  -5   9   4       26.09       27.75      8.23 o 
  -4   9   4      806.81      848.96     28.07 o 
  -3   9   4     2189.10     2233.60     61.13 o 
  -2   9   4     2905.88     3022.15     38.80 o 
  -1   9   4      998.38     1023.15     19.83 o 
   0   9   4     1946.06     1883.98     52.22 o 
   1   9   4     3140.61     2965.90     56.35 o 
   2   9   4       21.25        9.00      9.14 o 
   3   9   4     5607.65     5577.36     52.07 o 
   4   9   4        1.53        7.61      5.72 o 
   5   9   4       26.88       14.96      8.46 o 
   6   9   4     1191.63     1233.84     47.76 o 
   7   9   4     3296.11     3115.20     94.23 o 
   8   9   4     1332.31     1320.23     47.57 o 
   9   9   4      517.99      349.32     66.38 o 
  -8  10   4     2965.25     2950.09     84.76 o 
  -7  10   4      230.48      189.75     29.09 o 
  -6  10   4      137.51      152.60     30.11 o 
  -5  10   4     1040.07      983.48     25.71 o 
  -4  10   4    12034.82    11897.61    160.26 o 
  -3  10   4     1109.33     1155.96     46.53 o 
  -2  10   4     1607.05     1602.25     35.34 o 
  -1  10   4     1950.81     1987.93     57.07 o 
   0  10   4     4882.12     4987.92     90.72 o 
   1  10   4     9409.29     9306.64    130.81 o 
   2  10   4     1584.49     1754.19    159.51 o 
   3  10   4       63.02       72.94     24.20 o 
   4  10   4       71.03       71.61     17.20 o 
   5  10   4    10414.43    11207.79    135.00 o 
   6  10   4       80.39      100.57     17.59 o 
   7  10   4      472.12      440.51     32.22 o 
   8  10   4      310.18      201.92     63.20 o 
   9  10   4      423.93      235.58     87.97 o 
  -6  11   4      673.94      699.08     80.76 o 
  -5  11   4     3174.40     3210.79    227.22 o 
  -4  11   4      899.73      776.47     51.90 o 
  -3  11   4     1353.55     1327.36    110.30 o 
  -2  11   4      311.06      321.57     32.27 o 
  -1  11   4     1245.20     1372.15     65.74 o 
   0  11   4     1883.70     2065.71     83.23 o 
   1  11   4     3164.54     3177.96    220.39 o 
   2  11   4     2509.63     2500.62     79.83 o 
   3  11   4      147.28      101.14     38.45 o 
   4  11   4     3321.29     3265.15    143.46 o 
   5  11   4        6.38       25.26     17.88 o 
   6  11   4     1586.30     1636.67     88.48 o 
   7  11   4      211.28      170.75     45.52 o 
   8  11   4       57.09       45.56     26.13 o 
  -5  12   4     3185.43     2833.57     77.54 o 
  -4  12   4      605.83      730.55     39.09 o 
  -3  12   4      840.53      927.67     36.04 o 
  -2  12   4     5217.51     5151.37    122.82 o 
  -1  12   4     4977.03     4911.57    143.67 o 
   0  12   4      212.26      233.51     32.76 o 
   1  12   4        0.56        9.64     19.31 o 
   2  12   4     5318.86     5248.05    148.86 o 
   3  12   4       71.72       68.01     21.82 o 
   4  12   4     4954.17     4961.61    106.41 o 
   5  12   4      231.05      227.90     60.18 o 
   6  12   4      371.95      341.04     67.53 o 
   7  12   4      795.27      990.86     77.86 o 
   8  12   4     1376.86     1408.91     71.42 o 
  -4  13   4       65.59       37.58     17.18 o 
  -3  13   4        3.85       48.72     42.02 o 
  -2  13   4     1759.62     1781.71     53.65 o 
  -1  13   4     1442.53     1290.58     44.15 o 
   0  13   4        0.13       17.15     15.34 o 
   1  13   4      174.09      135.43     34.06 o 
   2  13   4      532.06      532.96     42.61 o 
   3  13   4     3396.81     3374.13     98.09 o 
   4  13   4       95.44      124.97     30.47 o 
   5  13   4       34.43       48.54     17.77 o 
   6  13   4        0.32       24.24     16.03 o 
   7  13   4      938.70      978.80     87.34 o 
  -3  14   4      166.66      133.68     33.44 o 
  -2  14   4     2960.98     3183.32     61.17 o 
  -1  14   4     1725.87     1831.85     60.80 o 
   0  14   4     1202.09     1279.69     86.84 o 
   1  14   4     4836.74     5008.45    109.53 o 
   2  14   4     2355.60     2390.58     81.87 o 
   3  14   4        1.12       14.26     15.34 o 
   4  14   4      360.84      276.62     54.90 o 
   5  14   4     3907.51     4019.58    121.22 o 
   6  14   4       76.66       72.53     19.29 o 
  -3  15   4      168.53      157.80     47.07 o 
  -2  15   4      276.46      191.35     68.10 o 
  -1  15   4      779.48      776.78     52.65 o 
   0  15   4       12.73       19.83      7.83 o 
   1  15   4      165.78      141.66     36.47 o 
   2  15   4      828.36      819.87     51.07 o 
   3  15   4      937.49      954.55     49.71 o 
   4  15   4      371.33      398.90     42.57 o 
   5  15   4      164.10      183.11     50.00 o 
  -2  16   4     2777.12     2758.96     80.26 o 
  -1  16   4     1114.75     1353.09     91.49 o 
   0  16   4     1133.85     1270.63     93.81 o 
   1  16   4      293.31      332.56     40.06 o 
   2  16   4     2344.91     2394.48    141.67 o 
   3  16   4      151.75      108.07     32.59 o 
   4  16   4     4189.69     4331.81    115.76 o 
   0 -16   5     1199.12     1267.96     99.71 o 
  -3 -15   5     1243.81     1342.36    128.68 o 
  -2 -15   5      949.09      976.90    135.34 o 
  -1 -15   5      252.59      271.46     90.56 o 
   0 -15   5      189.72      116.60     41.35 o 
   1 -15   5     4157.29     4180.29    157.01 o 
   2 -15   5        3.71       18.88     17.02 o 
   3 -15   5      213.17      216.53     65.88 o 
  -5 -14   5      278.98      256.23     94.71 o 
  -4 -14   5      118.31      115.45     42.56 o 
  -3 -14   5     1011.54      854.66     63.45 o 
  -2 -14   5     1250.57     1276.19     72.96 o 
  -1 -14   5     3965.03     4117.77    143.78 o 
   0 -14   5      402.87      438.84     54.51 o 
   2 -14   5       54.47       36.27     15.02 o 
   3 -14   5     2998.21     3498.31    136.41 o 
   4 -14   5      141.81       98.93     91.56 o 
  -6 -13   5      868.35      767.13     51.50 o 
  -5 -13   5     1489.90     1580.17     70.28 o 
  -4 -13   5      358.23      343.92     52.29 o 
  -3 -13   5       13.21        3.22     27.68 o 
  -2 -13   5     3376.49     3229.07    114.09 o 
  -1 -13   5      999.36     1172.53     45.48 o 
   0 -13   5     2583.24     2628.88     70.51 o 
   1 -13   5        4.62       16.56      9.44 o 
   2 -13   5     2672.76     2695.43     91.15 o 
   3 -13   5      209.68      152.47     35.22 o 
   4 -13   5     1160.38     1141.87     40.05 o 
   5 -13   5       22.39       10.38     11.70 o 
  -6 -12   5      414.51      475.98     89.01 o 
  -5 -12   5       69.97       65.27     18.30 o 
  -4 -12   5     3598.76     3603.93     97.24 o 
  -3 -12   5     5276.96     5146.54    102.76 o 
  -2 -12   5      177.02      148.68     22.88 o 
  -1 -12   5      508.27      472.90     26.11 o 
   0 -12   5     3821.36     3773.71     88.49 o 
   1 -12   5      112.03       95.86     24.03 o 
   2 -12   5     7357.50     7290.73    133.06 o 
   3 -12   5        7.62       36.39     20.76 o 
   4 -12   5      136.30      132.41     29.38 o 
   5 -12   5     1116.65     1087.88     38.53 o 
   6 -12   5     1765.11     1831.52    102.83 o 
  -7 -11   5      923.39      885.17    108.71 o 
  -6 -11   5      292.58      368.01     31.94 o 
  -5 -11   5      256.92      266.25     33.56 o 
  -4 -11   5      566.42      485.19     61.40 o 
  -3 -11   5     4348.73     4330.37     73.13 o 
  -2 -11   5      137.20      174.78     24.87 o 
  -1 -11   5      265.89      224.16     34.64 o 
   0 -11   5        2.00       48.66     30.44 o 
   1 -11   5    14795.79    14705.81    205.27 o 
   2 -11   5      294.42      325.65     42.24 o 
   3 -11   5      596.68      514.87     33.50 o 
   4 -11   5      647.68      604.87     33.41 o 
   5 -11   5      986.49     1066.83     60.69 o 
   6 -11   5      412.92      337.73     67.68 o 
   7 -11   5      478.33      504.93    106.12 o 
  -8 -10   5      245.78      166.10     42.01 o 
  -7 -10   5     1074.02     1000.34     44.16 o 
  -6 -10   5     4903.69     4975.53     77.76 o 
  -5 -10   5     2409.76     2455.26     64.64 o 
  -4 -10   5     1965.39     1970.90     55.97 o 
  -3 -10   5     1456.06     1427.75     55.14 o 
  -2 -10   5      525.74      569.72     22.77 o 
  -1 -10   5    11521.93    11593.06    117.71 o 
   0 -10   5     3323.27     3417.58     79.84 o 
   1 -10   5      247.73      220.07     32.52 o 
   2 -10   5      474.47      516.78     25.76 o 
   3 -10   5    10945.18    11051.32    156.70 o 
   4 -10   5     5727.16     5532.50    107.51 o 
   5 -10   5     1921.99     1858.60     55.86 o 
   6 -10   5      215.19      268.97     48.47 o 
   7 -10   5      139.57      115.74     37.91 o 
   8 -10   5     1745.70     1676.51     77.77 o 
  -8  -9   5     1740.59     1696.24     66.76 o 
  -7  -9   5       44.61       55.70     17.56 o 
  -6  -9   5       69.12       65.95     13.63 o 
  -5  -9   5     1084.35     1158.77     67.85 o 
  -4  -9   5     1917.06     1896.14     52.05 o 
  -3  -9   5      182.00      198.70     24.45 o 
  -2  -9   5      225.12      232.90     15.71 o 
  -1  -9   5      572.62      525.77     16.42 o 
   0  -9   5     3801.88     3777.38     54.01 o 
   1  -9   5      505.07      540.33     36.51 o 
   2  -9   5        4.93       10.67     10.18 o 
   3  -9   5      352.15      310.60     52.15 o 
   4  -9   5     7375.64     7321.41    140.20 o 
   5  -9   5     2017.74     2064.80     57.35 o 
   6  -9   5        0.55       29.72     30.15 o 
   7  -9   5       38.75       40.47     12.51 o 
   8  -9   5      247.02      305.33     91.85 o 
  -8  -8   5      392.44      402.59     46.72 o 
  -7  -8   5     6176.07     6004.01    128.09 o 
  -6  -8   5      106.48      128.14     20.29 o 
  -5  -8   5       70.17       94.20     14.50 o 
  -4  -8   5     8726.40     9240.20    231.37 o 
  -3  -8   5     5540.38     5632.42     71.60 o 
  -2  -8   5     8100.82     8280.67     89.32 o 
  -1  -8   5     3416.91     3536.01     57.39 o 
   0  -8   5     7354.93     7489.40     88.40 o 
   1  -8   5      371.43      338.44     26.96 o 
   2  -8   5    16004.84    16211.15    190.34 o 
   3  -8   5      774.54      736.30     24.09 o 
   4  -8   5      125.00      123.77     23.03 o 
   5  -8   5     5304.84     5518.64     96.96 o 
   6  -8   5     4172.73     4209.39     86.23 o 
   7  -8   5     2627.11     2577.26     88.37 o 
   8  -8   5      576.27      643.55     95.39 o 
   9  -8   5      727.07      809.91    117.28 o 
  -9  -7   5      272.02      228.56     53.57 o 
  -8  -7   5       72.73       46.53     13.53 o 
  -7  -7   5       29.68       53.55     24.22 o 
  -6  -7   5      160.60      165.11     34.76 o 
  -5  -7   5     2699.54     2645.04     56.86 o 
  -4  -7   5     1028.41     1037.40     30.31 o 
  -3  -7   5     2002.07     1898.00     48.78 o 
  -2  -7   5        5.75       24.75      9.61 o 
  -1  -7   5      620.66      571.44     15.00 o 
   0  -7   5     5910.57     6084.63     59.61 o 
   1  -7   5      137.43      162.17     47.64 o 
   2  -7   5      119.76      148.05     26.49 o 
   3  -7   5      159.73      186.35     44.61 o 
   4  -7   5       75.72       48.85     28.04 o 
   5  -7   5      813.50      801.62     41.30 o 
   6  -7   5     1596.34     1641.33     68.26 o 
   7  -7   5      132.96      124.61     65.52 o 
   8  -7   5      209.58      166.63     46.88 o 
   9  -7   5      196.66      171.59     51.45 o 
  -9  -6   5       22.78       24.18     10.13 o 
  -8  -6   5      919.92      923.46     42.95 o 
  -7  -6   5     1393.53     1317.76    108.19 o 
  -6  -6   5     5250.21     5057.27    110.74 o 
  -5  -6   5     3635.44     3627.08     67.18 o 
  -4  -6   5     5618.34     5795.84     91.59 o 
  -3  -6   5       74.28      103.93     24.23 o 
  -2  -6   5      489.11      540.41     17.43 o 
  -1  -6   5    37631.23    37584.92    177.76 o 
   0  -6   5        4.90        5.70      3.70 o 
   1  -6   5     8106.13     8511.07    130.30 o 
   2  -6   5     2642.61     2586.97     68.16 o 
   3  -6   5     3819.30     4104.85    106.94 o 
   4  -6   5     6447.11     6291.76    385.16 o 
   5  -6   5    13430.10    14056.53    291.41 o 
   6  -6   5      788.50      787.11     57.10 o 
   7  -6   5       67.06      104.33     19.28 o 
   8  -6   5     4276.50     4491.60    103.88 o 
   9  -6   5      577.62      587.99     62.91 o 
  -9  -5   5        1.51       16.86      7.63 o 
  -8  -5   5      843.75      834.96     29.34 o 
  -7  -5   5      413.03      456.36     36.80 o 
  -6  -5   5      474.88      500.05     24.71 o 
  -5  -5   5      265.32      271.53     37.73 o 
  -4  -5   5     1034.03      992.79     36.76 o 
  -3  -5   5     4522.27     4406.41    101.38 o 
  -2  -5   5      246.62      275.76     14.26 o 
  -1  -5   5      611.18      649.35     17.07 o 
   0  -5   5     5238.25     5701.29     50.21 o 
   1  -5   5     7768.95     7389.57     99.87 o 
   2  -5   5      669.24      714.35     30.83 o 
   3  -5   5     2908.46     2895.12     60.53 o 
   4  -5   5      110.03      124.46      5.58 o 
   5  -5   5     2187.36     2233.65     51.85 o 
   6  -5   5      641.23      612.17     25.44 o 
   7  -5   5       21.97       13.08     14.00 o 
   8  -5   5      521.40      523.28     70.89 o 
   9  -5   5     1273.91     1131.01     54.58 o 
  10  -5   5      130.79       70.11     27.86 o 
  -9  -4   5      673.92      596.59     45.25 o 
  -8  -4   5      200.47      192.04     30.63 o 
  -7  -4   5     7100.64     7206.39    118.33 o 
  -6  -4   5      861.41      917.81     55.18 o 
  -5  -4   5      642.63      666.08     27.02 o 
  -4  -4   5     5765.31     5808.84     75.23 o 
  -3  -4   5     4569.51     5072.64     71.23 o 
  -2  -4   5    13895.32    14308.28    169.50 o 
  -1  -4   5     2723.83     3039.71     56.21 o 
   0  -4   5     6953.40     6767.44     58.22 o 
   1  -4   5    14117.89    14522.48    142.01 o 
   2  -4   5    35721.60    34531.39    995.50 o 
   3  -4   5      798.66      854.65     16.51 o 
   4  -4   5      677.60      726.26     17.11 o 
   5  -4   5     2268.41     2403.12     40.01 o 
   6  -4   5     2627.74     2603.24     64.79 o 
   7  -4   5     7843.91     8065.46    239.41 o 
   8  -4   5     3255.91     3396.92     71.52 o 
   9  -4   5      474.86      399.33     52.62 o 
  10  -4   5       27.35       17.35     13.02 o 
 -10  -3   5       23.53       21.10     20.89 o 
  -9  -3   5     2309.44     2413.81     71.03 o 
  -8  -3   5      116.28      139.66     24.94 o 
  -7  -3   5        9.02        9.45     12.59 o 
  -6  -3   5      710.54      721.35     51.90 o 
  -5  -3   5     3107.36     3126.19     57.40 o 
  -4  -3   5    13141.63    13619.04    210.90 o 
  -3  -3   5     2037.54     2084.55     37.67 o 
  -2  -3   5      555.05      550.25     16.67 o 
  -1  -3   5     1474.41     1509.40     25.01 o 
   0  -3   5    29310.43    30401.84    447.13 o 
   1  -3   5       65.89      101.10      8.88 o 
   2  -3   5     1390.58     1528.09     29.34 o 
   3  -3   5      513.72      416.04     11.63 o 
   4  -3   5    12780.41    13217.99    136.17 o 
   5  -3   5      874.98      906.09     20.89 o 
   6  -3   5      175.06      159.25     23.15 o 
   7  -3   5       17.57       15.59      9.91 o 
   8  -3   5      910.99      838.51     30.62 o 
   9  -3   5      758.91      846.00     34.45 o 
  10  -3   5        1.62       31.19     19.42 o 
 -10  -2   5     2802.49     3056.72     72.38 o 
  -9  -2   5      304.14      352.65     66.77 o 
  -8  -2   5      714.93      670.54     52.94 o 
  -7  -2   5       51.68       66.25     19.06 o 
  -6  -2   5     5141.15     5296.63     67.04 o 
  -5  -2   5     3781.41     3635.92     75.59 o 
  -4  -2   5     7436.23     7190.19     68.03 o 
  -3  -2   5     1556.43     1631.04     30.40 o 
  -2  -2   5        0.21        5.54      4.57 o 
  -1  -2   5     6294.22     6201.23     54.23 o 
   0  -2   5      979.75      990.71     15.63 o 
   1  -2   5    17317.29    17672.76    131.02 o 
   2  -2   5     7082.35     6836.89     67.09 o 
   3  -2   5      884.18      773.17     13.42 o 
   4  -2   5    10422.54    11218.94    195.76 o 
   5  -2   5     9799.42     9770.08    130.96 o 
   6  -2   5       93.42      111.17     17.42 o 
   7  -2   5      188.55      203.53     25.45 o 
   8  -2   5     5825.97     5475.33    102.47 o 
   9  -2   5      167.99      178.06     26.15 o 
  10  -2   5     1929.44     2100.95     54.06 o 
 -10  -1   5     1546.68     1559.76     75.03 o 
  -9  -1   5      187.83      212.51     55.62 o 
  -8  -1   5     2793.56     2579.92     63.72 o 
  -7  -1   5      424.17      379.37     25.26 o 
  -6  -1   5     2536.72     2641.46     94.40 o 
  -5  -1   5       86.16       76.97     10.09 o 
  -4  -1   5      718.88      682.48     25.94 o 
  -3  -1   5    13156.33    13344.00    157.64 o 
  -2  -1   5     2213.84     2027.97     24.72 o 
  -1  -1   5    14648.10    16020.78    115.80 o 
   0  -1   5      149.04      128.11      6.31 o 
   1  -1   5     1923.98     1958.89     19.58 o 
   2  -1   5     2674.75     2861.64     32.43 o 
   3  -1   5    25828.64    26178.01    419.18 o 
   4  -1   5        9.14       35.51      7.44 o 
   5  -1   5      763.09      798.47     33.25 o 
   6  -1   5     2096.71     1965.06     54.56 o 
   7  -1   5     6233.90     6153.32    107.89 o 
   8  -1   5     4578.57     4520.47    126.42 o 
   9  -1   5       35.00       19.66     10.36 o 
  10  -1   5      271.90      200.33     41.20 o 
 -10   0   5       70.78       62.64     22.92 o 
  -9   0   5      253.76      305.66     55.58 o 
  -8   0   5        3.37       13.13     11.54 o 
  -7   0   5     2777.08     2787.03     45.65 o 
  -6   0   5     1054.25     1022.65     37.94 o 
  -5   0   5      750.11      688.12     20.44 o 
  -4   0   5     5765.58     5696.10     68.01 o 
  -3   0   5    12113.41    13242.59    131.02 o 
  -2   0   5    24522.24    24659.80    353.59 o 
  -1   0   5      312.86      287.54     10.53 o 
   0   0   5       72.09       88.32      7.96 o 
   1   0   5     1212.78     1219.76     14.50 o 
   2   0   5    14617.98    15468.01    195.56 o 
   3   0   5     1358.69     1665.09     31.07 o 
   4   0   5     5131.80     4938.26     68.03 o 
   5   0   5     2395.30     2398.36     56.07 o 
   6   0   5      440.47      362.82     22.18 o 
   7   0   5     4139.08     4274.34     75.04 o 
   8   0   5      515.27      521.91     44.73 o 
   9   0   5       15.84       14.31      8.48 o 
  10   0   5      281.56      249.73     29.52 o 
 -10   1   5       38.04       32.42     13.45 o 
  -9   1   5     5265.80     5630.07    139.15 o 
  -8   1   5       18.37       24.80     17.88 o 
  -7   1   5     2243.67     2222.34     45.89 o 
  -6   1   5     2873.34     2750.48     56.45 o 
  -5   1   5     3934.69     3907.55     45.90 o 
  -4   1   5     6185.90     6108.20     70.96 o 
  -3   1   5    13573.87    13796.60    135.92 o 
  -2   1   5     2606.62     2719.06     33.48 o 
  -1   1   5     1111.79     1266.87     27.23 o 
   0   1   5    19855.55    19169.19    130.73 o 
   1   1   5     7598.52     7280.63     57.10 o 
   2   1   5       87.56      136.95     12.03 o 
   3   1   5     1768.65     1933.15     36.76 o 
   4   1   5     6764.09     6808.27     93.72 o 
   5   1   5     2963.38     3100.32     46.53 o 
   6   1   5     5574.75     5597.81     79.23 o 
   7   1   5      612.65      602.57     43.09 o 
   8   1   5      312.23      290.69     24.38 o 
   9   1   5     2945.97     2963.95    113.13 o 
  10   1   5      139.42      119.57     25.68 o 
 -10   2   5      866.00      960.14     42.32 o 
  -9   2   5      137.66      124.03     30.26 o 
  -8   2   5      785.34      787.50     35.87 o 
  -7   2   5       71.17       96.71     17.90 o 
  -6   2   5     2021.02     2075.10     48.46 o 
  -5   2   5     1138.70     1175.39     24.43 o 
  -4   2   5      679.87      646.39     19.65 o 
  -3   2   5     4202.49     4112.29     35.59 o 
  -2   2   5      493.77      624.65     24.47 o 
  -1   2   5    53735.11    51491.96    980.02 o 
   0   2   5     1179.56     1387.09     19.46 o 
   1   2   5    14678.08    14359.12    107.91 o 
   2   2   5     1265.53     1136.61     30.41 o 
   3   2   5       24.40       20.40      7.95 o 
   4   2   5     6622.08     7010.47     93.23 o 
   5   2   5    10827.58    10843.91    129.35 o 
   6   2   5     2219.52     2302.45     70.95 o 
   7   2   5       48.83       74.21     13.41 o 
   8   2   5     1949.86     2032.18     85.56 o 
   9   2   5       92.68      118.27     26.02 o 
  10   2   5     1969.51     1937.80     79.14 o 
  -9   3   5      546.82      603.93     42.96 o 
  -8   3   5     2440.01     2610.54    170.78 o 
  -7   3   5     4740.24     4848.92     57.91 o 
  -6   3   5     8133.36     8667.09    118.41 o 
  -5   3   5     1269.99     1291.25     26.31 o 
  -4   3   5     1321.12     1208.96     25.31 o 
  -3   3   5     6976.90     7027.27     75.63 o 
  -2   3   5     2479.91     2853.06     69.70 o 
  -1   3   5    35511.02    34599.39    551.49 o 
   0   3   5     5692.36     5214.81     47.03 o 
   1   3   5    10276.01    10033.04     92.85 o 
   2   3   5     3386.30     3699.56     36.29 o 
   3   3   5    16359.96    15995.80    185.23 o 
   4   3   5       59.83      133.75     25.04 o 
   5   3   5       62.11       71.32     10.79 o 
   6   3   5     3224.31     3203.80     61.05 o 
   7   3   5     8256.40     8427.25    114.77 o 
   8   3   5     5204.82     5265.35     95.05 o 
   9   3   5      982.00      931.34     49.43 o 
  10   3   5      799.28      788.47     37.89 o 
  -9   4   5        2.02       19.85     11.87 o 
  -8   4   5     1415.49     1482.74     56.87 o 
  -7   4   5     1864.81     1940.25    135.19 o 
  -6   4   5      742.96      723.71     27.24 o 
  -5   4   5        9.48       27.79      6.97 o 
  -4   4   5     2416.17     2346.79     42.30 o 
  -3   4   5     1015.34     1155.19     20.21 o 
  -2   4   5     4681.82     4574.78     69.41 o 
  -1   4   5       43.46       81.64      7.15 o 
   0   4   5     3798.31     3680.19     35.64 o 
   1   4   5      755.32      860.13     19.68 o 
   2   4   5    13319.83    13647.70    136.60 o 
   3   4   5     2873.05     2617.11     91.53 o 
   4   4   5      785.12      718.57     21.94 o 
   5   4   5      311.76      274.94     25.40 o 
   6   4   5      419.11      426.38     31.75 o 
   7   4   5     3006.73     2932.88     75.44 o 
   8   4   5      423.44      449.79     27.24 o 
   9   4   5      536.61      487.35     36.77 o 
  10   4   5       18.85       16.59     13.99 o 
  -9   5   5     3498.70     3626.49    102.36 o 
  -8   5   5      144.23      207.08     49.00 o 
  -7   5   5     1774.00     1735.10     60.73 o 
  -6   5   5     5313.70     5442.65    136.56 o 
  -5   5   5     5347.35     5547.76     70.04 o 
  -4   5   5    14853.41    15076.87    108.51 o 
  -3   5   5     6005.34     5917.34     55.30 o 
  -2   5   5      304.35      245.42     11.61 o 
  -1   5   5     3102.60     3120.59     25.03 o 
   0   5   5    24243.80    24998.23    329.91 o 
   1   5   5       15.49       34.32      5.85 o 
   2   5   5     8614.85     8409.92    140.87 o 
   3   5   5     4149.77     3941.44     48.03 o 
   4   5   5     6378.94     6477.94     79.11 o 
   5   5   5     6418.18     6651.99     62.27 o 
   6   5   5     1464.48     1423.24     39.64 o 
   7   5   5        5.76       33.52     12.94 o 
   8   5   5       44.56       46.41     15.94 o 
   9   5   5     4586.21     4848.61    106.66 o 
  10   5   5       33.18       25.30     10.83 o 
  -9   6   5      437.04      490.84     56.57 o 
  -8   6   5      145.23       98.23     28.54 o 
  -7   6   5      849.99      866.47     35.92 o 
  -6   6   5     4440.67     4530.20     68.43 o 
  -5   6   5        9.99       31.01     13.19 o 
  -4   6   5     1664.50     1629.46     49.47 o 
  -3   6   5     1508.52     1494.67     29.70 o 
  -2   6   5     2941.16     3054.50     46.71 o 
  -1   6   5       51.80       35.71      7.51 o 
   0   6   5     2047.60     2376.21     47.43 o 
   1   6   5     5970.49     6329.81     88.64 o 
   2   6   5     1910.95     1931.62     34.62 o 
   3   6   5       60.55       85.98     11.41 o 
   4   6   5     1255.99     1241.00     35.09 o 
   5   6   5     2954.56     3122.81     60.69 o 
   6   6   5     1286.45     1342.43     47.69 o 
   7   6   5      232.92      245.46     24.79 o 
   8   6   5       57.45       47.56     19.70 o 
   9   6   5      429.04      353.36     53.18 o 
  10   6   5      541.42      589.95     54.68 o 
  -9   7   5       88.40       82.54     31.36 o 
  -8   7   5       47.72       64.22     15.81 o 
  -7   7   5      624.30      658.05     64.91 o 
  -6   7   5    10712.03    10625.20    192.73 o 
  -5   7   5     3122.36     3208.81     62.45 o 
  -4   7   5     2480.00     2386.95     44.74 o 
  -3   7   5    15511.38    15483.75    154.95 o 
  -2   7   5     1822.57     1716.53     29.41 o 
  -1   7   5    13879.66    14318.04    119.52 o 
   0   7   5     1763.86     1889.63     40.54 o 
   1   7   5      137.37      224.82      9.47 o 
   2   7   5     2857.24     3061.20     31.76 o 
   3   7   5    23628.53    24339.41    225.53 o 
   4   7   5      484.10      398.89     33.09 o 
   5   7   5     1621.23     1671.10     47.45 o 
   6   7   5     2254.58     2368.02     87.25 o 
   7   7   5      626.14      648.94     63.53 o 
   8   7   5     2615.52     2759.98    138.45 o 
   9   7   5      435.61      444.97     33.74 o 
  10   7   5       17.04       27.56     19.67 o 
  -8   8   5     1383.31     1490.09     93.88 o 
  -7   8   5      109.08      112.76     23.52 o 
  -6   8   5      345.03      300.25     36.57 o 
  -5   8   5      180.26      176.34     19.92 o 
  -4   8   5       40.03       49.04     10.17 o 
  -3   8   5     2864.82     2904.18     43.51 o 
  -2   8   5      721.16      671.81     14.75 o 
  -1   8   5      209.20      239.33      8.41 o 
   0   8   5      666.05      618.93     43.67 o 
   1   8   5      193.15      195.81     34.85 o 
   2   8   5     1623.08     1644.64     29.44 o 
   3   8   5      197.50      198.59     20.08 o 
   4   8   5       23.80       23.97      4.80 o 
   5   8   5     1561.94     1610.88     58.52 o 
   6   8   5     1976.08     1871.39     51.76 o 
   7   8   5      902.84      781.04     33.72 o 
   8   8   5       16.89       47.68     28.03 o 
   9   8   5       10.40        5.59      8.75 o 
  -8   9   5      817.10      619.66     36.13 o 
  -7   9   5      712.38      759.24     28.52 o 
  -6   9   5      109.93      132.04     40.67 o 
  -5   9   5     1941.28     1752.69     60.36 o 
  -4   9   5    10307.71    10507.48    132.44 o 
  -3   9   5     2019.52     2054.71     43.14 o 
  -2   9   5     1273.55     1215.40     25.78 o 
  -1   9   5     1234.36     1230.77     33.19 o 
   0   9   5    12373.09    12757.38    317.92 o 
   1   9   5      450.94      472.35     22.23 o 
   2   9   5     4744.07     4914.39     94.40 o 
   3   9   5      347.16      337.70     17.43 o 
   4   9   5     2248.75     2187.78     49.54 o 
   5   9   5     4415.13     4542.83    110.82 o 
   6   9   5     4228.14     4375.08     89.09 o 
   7   9   5      401.85      369.93     35.99 o 
   8   9   5      152.76      139.52     32.14 o 
   9   9   5     2331.04     2316.93     59.57 o 
  -7  10   5     1155.82     1065.75     74.11 o 
  -6  10   5     1895.23     1914.07    103.97 o 
  -5  10   5     3078.05     3059.69     77.46 o 
  -4  10   5      728.71      780.81     32.94 o 
  -3  10   5      155.18      152.51     20.79 o 
  -2  10   5     5356.51     5545.07    106.38 o 
  -1  10   5      115.14      143.46     26.83 o 
   0  10   5     3056.48     3238.21     75.75 o 
   1  10   5      246.25      311.41     45.26 o 
   2  10   5     2509.68     2480.79     61.50 o 
   3  10   5      180.27      245.47     35.35 o 
   4  10   5     1250.56     1243.39     36.82 o 
   5  10   5      467.79      522.66     26.75 o 
   6  10   5      574.03      620.97     29.44 o 
   7  10   5      679.09      767.89     97.53 o 
   8  10   5      409.08      448.26    111.20 o 
  -7  11   5      634.35      529.83     93.13 o 
  -6  11   5     4623.67     4811.63    168.38 o 
  -5  11   5      884.19      850.79     42.70 o 
  -4  11   5      326.04      376.11     35.34 o 
  -3  11   5     2257.60     2232.86     65.66 o 
  -2  11   5      944.78      804.78     28.60 o 
  -1  11   5     8662.41     8806.46    145.83 o 
   0  11   5      349.54      399.80     24.64 o 
   1  11   5       32.54       19.91      9.96 o 
   2  11   5      167.10      143.19     33.10 o 
   3  11   5     7674.74     7431.63    134.48 o 
   4  11   5     1350.57     1288.62     73.52 o 
   5  11   5      617.89      591.90     53.36 o 
   6  11   5      848.32      857.84     45.29 o 
   7  11   5      191.52      273.51     71.53 o 
   8  11   5     2339.64     2428.26    126.43 o 
  -6  12   5      731.57      707.23     34.62 o 
  -5  12   5     1243.71     1158.16     50.86 o 
  -4  12   5      747.14      831.54     97.07 o 
  -3  12   5     5762.91     5964.73    137.57 o 
  -2  12   5       46.18       33.48     12.45 o 
  -1  12   5        2.61       22.22     14.91 o 
   0  12   5       54.39       85.98     21.39 o 
   1  12   5     4394.10     4440.59     94.74 o 
   2  12   5      210.06      243.01     44.17 o 
   3  12   5      404.62      386.51     38.92 o 
   4  12   5       68.72       62.09     18.23 o 
   5  12   5     1830.30     1814.02     84.37 o 
   6  12   5     2778.62     2887.23    123.21 o 
   7  12   5      139.76      130.60     39.08 o 
  -4  13   5     2806.55     2744.16     96.42 o 
  -3  13   5     1029.13     1032.49     61.05 o 
  -2  13   5     1540.37     1659.61     50.61 o 
  -1  13   5       99.21      117.46     25.36 o 
   0  13   5     4685.81     4551.25     83.52 o 
   1  13   5      101.89       95.78     34.01 o 
   2  13   5     3790.97     3819.40     77.43 o 
   3  13   5        5.66       10.07     12.34 o 
   4  13   5      198.38      179.37     43.59 o 
   5  13   5     1868.82     1900.41     89.93 o 
   6  13   5     1358.36     1358.12    194.24 o 
   7  13   5      285.23      204.51     71.48 o 
  -3  14   5      203.28      165.26     42.64 o 
  -2  14   5     1553.94     1595.81     57.99 o 
  -1  14   5       72.83       53.92     22.71 o 
   0  14   5     3857.33     3992.75    174.61 o 
   1  14   5       48.42       28.38     16.99 o 
   2  14   5      409.53      382.87     62.43 o 
   3  14   5      183.41      201.27     42.77 o 
   4  14   5     2499.32     2471.51     82.65 o 
   5  14   5      314.83      235.01     59.99 o 
   6  14   5        0.74       15.13     15.88 o 
  -2  15   5      179.36      173.12     43.08 o 
  -1  15   5     2141.90     2347.87     67.45 o 
   0  15   5      161.86      194.39     31.19 o 
   1  15   5       25.29       41.72     18.38 o 
   2  15   5       25.35       19.28     11.55 o 
   3  15   5     1504.67     1566.97    259.48 o 
   4  15   5     1016.99     1068.48     86.95 o 
   5  15   5       94.10       90.08     24.54 o 
  -2  16   5      851.27      877.33     60.09 o 
  -1  16   5      152.20      145.28     41.99 o 
   0  16   5      787.55      846.92    152.86 o 
   1  16   5     2542.06     2393.58     68.92 o 
   2  16   5      270.77      217.29     46.31 o 
   3  16   5     1179.72     1239.77    135.02 o 
  -2 -15   6     2025.03     1875.48     80.12 o 
  -1 -15   6      120.69       62.09     45.14 o 
   0 -15   6     4610.57     4676.43    178.54 o 
   1 -15   6        8.64       18.31     19.67 o 
   2 -15   6      174.32      147.35     75.61 o 
  -4 -14   6     1441.45     1470.11    101.50 o 
  -3 -14   6        4.02       35.77     12.16 o 
  -2 -14   6      453.70      509.73    117.38 o 
  -1 -14   6        1.60       23.32     19.03 o 
   0 -14   6      811.39      615.53    116.45 o 
   1 -14   6      371.85      336.41     81.12 o 
   2 -14   6      540.12      424.25    120.67 o 
   3 -14   6      856.03      976.40     72.03 o 
  -5 -13   6       92.70       65.32     44.49 o 
  -3 -13   6     4688.70     5027.01    177.40 o 
  -2 -13   6      299.92      363.32     64.59 o 
  -1 -13   6      278.00      213.74     46.52 o 
   0 -13   6     1535.03     1520.93     91.52 o 
   1 -13   6     2578.36     2450.39     83.76 o 
   2 -13   6     1756.21     1790.46     65.33 o 
   3 -13   6     2216.87     2246.78     52.50 o 
   4 -13   6      753.19      794.79     41.28 o 
   5 -13   6       23.33       37.91     20.17 o 
  -6 -12   6      276.43      262.58     50.71 o 
  -5 -12   6     1368.37     1399.41     53.11 o 
  -4 -12   6        5.04       14.41      6.98 o 
  -3 -12   6        6.13       15.60      6.94 o 
  -2 -12   6       91.67      101.03     22.43 o 
  -1 -12   6     3184.18     3315.03     87.56 o 
   0 -12   6      759.49      745.46     34.12 o 
   1 -12   6      778.25      807.46     85.73 o 
   2 -12   6        1.73       14.35     11.73 o 
   3 -12   6      221.58      160.04     33.67 o 
   4 -12   6     3061.72     2883.97    202.43 o 
   5 -12   6        1.16       16.17     11.00 o 
   6 -12   6        1.19        7.95     11.08 o 
  -7 -11   6       34.19       23.89     14.71 o 
  -6 -11   6     3085.74     3061.38     74.53 o 
  -5 -11   6       43.80       32.22     13.65 o 
  -4 -11   6     2423.38     2394.08     66.38 o 
  -3 -11   6      102.68      131.28     21.49 o 
  -2 -11   6     3359.23     3394.05     84.17 o 
  -1 -11   6       80.86       87.76     20.31 o 
   0 -11   6     6442.72     6521.53    161.45 o 
   1 -11   6      156.18      151.56     32.23 o 
   2 -11   6        0.38       14.14     10.74 o 
   3 -11   6     4526.25     4664.40    225.61 o 
   4 -11   6     2834.74     2708.89     83.56 o 
   5 -11   6     5427.23     5243.37    143.10 o 
   6 -11   6      672.13      616.47     61.24 o 
   7 -11   6      317.23      215.70     44.34 o 
  -7 -10   6     2311.99     2324.67     71.46 o 
  -6 -10   6     1477.83     1335.37     36.80 o 
  -5 -10   6       18.59       20.79      9.02 o 
  -4 -10   6     3755.62     3948.25     62.01 o 
  -3 -10   6      109.95      138.23     20.65 o 
  -2 -10   6     4282.04     4393.47     86.75 o 
  -1 -10   6        0.14        9.81      4.72 o 
   0 -10   6      627.43      652.58     33.78 o 
   1 -10   6     1530.96     1541.83     47.27 o 
   2 -10   6     3115.40     2954.01     82.32 o 
   3 -10   6     3179.15     3112.84     67.24 o 
   4 -10   6        1.48       42.91     16.68 o 
   5 -10   6      502.39      510.77     31.63 o 
   6 -10   6       43.61       45.43     15.25 o 
   7 -10   6      939.71      939.59     40.72 o 
  -8  -9   6      223.22      132.85     35.92 o 
  -7  -9   6     1171.25     1200.94     43.55 o 
  -6  -9   6       55.00       43.84     12.87 o 
  -5  -9   6       69.61       44.85     16.10 o 
  -4  -9   6       92.35       73.78     12.62 o 
  -3  -9   6     3305.35     3473.26     70.87 o 
  -2  -9   6      606.99      613.86     35.44 o 
  -1  -9   6      796.94      810.91     23.59 o 
   0  -9   6      616.86      573.59     17.15 o 
   1  -9   6     3647.37     3648.93     85.27 o 
   2  -9   6     3483.89     3543.08    146.03 o 
   3  -9   6     1526.66     1548.36    127.97 o 
   4  -9   6      170.41      197.95     34.84 o 
   5  -9   6      144.60      137.38     35.19 o 
   6  -9   6     8423.17     8299.19    204.69 o 
   7  -9   6       28.51       25.81     16.66 o 
   8  -9   6      665.93      568.32     40.22 o 
  -8  -8   6      742.14      717.30     43.45 o 
  -7  -8   6      165.35       83.81     28.06 o 
  -6  -8   6      959.66      920.41     27.85 o 
  -5  -8   6     8084.92     7994.48    124.92 o 
  -4  -8   6      193.51      190.27     29.28 o 
  -3  -8   6     1275.14     1334.13     55.99 o 
  -2  -8   6     2059.86     2070.51     61.38 o 
  -1  -8   6     7575.22     7835.96    122.82 o 
   0  -8   6     2629.51     2576.00     35.06 o 
   1  -8   6    13443.61    13725.00    166.45 o 
   2  -8   6     1107.43     1191.99     64.77 o 
   3  -8   6       70.18       48.26     20.92 o 
   4  -8   6     8179.59     8703.67    153.72 o 
   5  -8   6     1392.72     1306.18     54.00 o 
   6  -8   6     1922.36     2025.14     57.02 o 
   7  -8   6       14.13       26.65     11.52 o 
   8  -8   6     1450.18     1479.48     84.23 o 
  -8  -7   6      924.08      874.70     26.31 o 
  -7  -7   6       90.38      125.94     25.09 o 
  -6  -7   6      275.09      255.68     40.90 o 
  -5  -7   6     3011.05     3054.55     49.97 o 
  -4  -7   6     3216.65     3085.26     81.71 o 
  -3  -7   6      803.17      781.99     32.44 o 
  -2  -7   6      533.68      614.23     33.03 o 
  -1  -7   6       72.88       92.60     25.38 o 
   0  -7   6     8009.58     8418.45    103.89 o 
   1  -7   6     1833.58     1894.49     63.74 o 
   2  -7   6       35.43       45.55     18.36 o 
   3  -7   6        3.29      185.62     60.73 o 
   4  -7   6     3426.24     3327.35     82.37 o 
   5  -7   6     5911.42     6023.48    109.14 o 
   6  -7   6      108.04       84.49     30.60 o 
   7  -7   6       16.44       37.60     14.69 o 
   8  -7   6       61.54       56.44     37.27 o 
   9  -7   6     2783.98     2692.53    180.26 o 
  -9  -6   6      110.55       63.66     34.34 o 
  -8  -6   6     2522.11     2455.63     56.90 o 
  -7  -6   6      349.41      255.82     44.63 o 
  -6  -6   6     1759.03     1790.86     46.85 o 
  -5  -6   6     1935.44     1920.08     83.45 o 
  -4  -6   6     5416.25     5523.27     79.90 o 
  -3  -6   6        2.85        8.58      7.78 o 
  -2  -6   6    11196.78    10984.43    129.82 o 
  -1  -6   6       94.86      159.77     14.25 o 
   0  -6   6      437.92      431.17     11.99 o 
   1  -6   6    14011.40    14201.03    132.24 o 
   2  -6   6     2668.44     2533.12     70.47 o 
   3  -6   6     4547.11     4425.65     83.93 o 
   4  -6   6     4519.91     4618.31     89.66 o 
   5  -6   6     2089.57     2044.57     59.43 o 
   6  -6   6     1351.83     1355.78     61.38 o 
   7  -6   6     7582.78     7713.87    139.02 o 
   8  -6   6      106.15      106.50     26.55 o 
   9  -6   6      165.00      181.75     50.34 o 
  -9  -5   6      507.28      409.99     84.33 o 
  -8  -5   6      253.72      178.64     35.84 o 
  -7  -5   6      624.08      611.18     65.21 o 
  -6  -5   6      183.52      150.49     16.97 o 
  -5  -5   6       43.83       70.16     14.72 o 
  -4  -5   6      430.87      456.98     24.81 o 
  -3  -5   6      392.46      438.27     20.47 o 
  -2  -5   6      248.28      211.98     19.38 o 
  -1  -5   6      403.02      511.01     20.39 o 
   0  -5   6      293.17      344.02     17.00 o 
   1  -5   6     7365.36     7930.57     32.29 o 
   2  -5   6     7242.51     7936.75     77.02 o 
   3  -5   6     1562.40     1341.36     67.60 o 
   4  -5   6      627.69      698.85     13.77 o 
   5  -5   6      250.30      224.09     23.95 o 
   6  -5   6     2868.26     2721.30     55.33 o 
   7  -5   6       46.39       44.55     21.80 o 
   8  -5   6     1193.71     1289.01     63.95 o 
   9  -5   6      294.13      213.19     61.83 o 
  -9  -4   6     3168.51     2965.94    171.96 o 
  -8  -4   6     1098.31     1159.39     65.90 o 
  -7  -4   6      112.30       80.88     15.83 o 
  -6  -4   6       74.75       86.87     20.53 o 
  -5  -4   6    13074.68    13282.56    142.21 o 
  -4  -4   6       11.84        8.46      6.78 o 
  -3  -4   6     7271.84     7576.59    104.04 o 
  -2  -4   6     3226.66     3135.46     64.60 o 
  -1  -4   6    15140.30    14826.13    152.10 o 
   0  -4   6     2427.43     2639.07     44.29 o 
   1  -4   6    24920.20    24182.63    234.63 o 
   2  -4   6      719.17      674.14     13.40 o 
   3  -4   6       38.42       27.16      5.49 o 
   4  -4   6    15743.84    15559.25    119.03 o 
   5  -4   6     3266.50     3194.61     71.39 o 
   6  -4   6     2495.77     2606.41     55.18 o 
   7  -4   6      647.82      659.65     70.38 o 
   8  -4   6     1545.21     1474.16     33.72 o 
   9  -4   6      848.49      882.33     41.22 o 
  10  -4   6     1337.99     1429.06     69.81 o 
  -9  -3   6      358.00      373.04     71.45 o 
  -8  -3   6      964.62      898.88     38.54 o 
  -7  -3   6     2017.14     1965.66     53.26 o 
  -6  -3   6      936.63      980.56     27.80 o 
  -5  -3   6      689.20      707.60     33.08 o 
  -4  -3   6      465.81      434.91     21.21 o 
  -3  -3   6     2346.51     2310.69     54.67 o 
  -2  -3   6       37.09       35.24      6.62 o 
  -1  -3   6     5458.24     5157.47     48.08 o 
   0  -3   6     2155.82     2113.54     36.71 o 
   1  -3   6      960.81      977.66     18.59 o 
   2  -3   6     1015.55     1186.91     22.65 o 
   3  -3   6       73.81       64.62      8.55 o 
   4  -3   6     2262.67     2034.89     41.94 o 
   5  -3   6     4189.12     4033.61     57.75 o 
   6  -3   6       36.69       52.38      9.96 o 
   7  -3   6       22.03       30.12     13.81 o 
   8  -3   6      120.17      131.16     23.02 o 
   9  -3   6     2159.61     2231.69     79.36 o 
  10  -3   6       74.35      120.03     37.63 o 
  -9  -2   6      215.93      247.25     44.92 o 
  -8  -2   6     2012.49     2040.43     80.16 o 
  -7  -2   6      190.17      189.95     22.99 o 
  -6  -2   6     5355.25     5567.50     87.14 o 
  -5  -2   6      400.78      375.38     23.90 o 
  -4  -2   6     1138.92     1080.23     19.38 o 
  -3  -2   6     2178.14     2309.56     43.27 o 
  -2  -2   6    39101.96    38027.46    491.67 o 
  -1  -2   6     1584.51     1771.41     30.05 o 
   0  -2   6     2162.59     2349.18     30.63 o 
   1  -2   6    14953.55    14216.60    140.84 o 
   2  -2   6    21677.42    20699.30    201.57 o 
   3  -2   6    27492.72    28390.71    167.74 o 
   4  -2   6     2079.08     1953.59     60.14 o 
   5  -2   6      212.69      229.75     19.65 o 
   6  -2   6      161.00      123.28     19.48 o 
   7  -2   6    14227.76    14282.11    198.61 o 
   8  -2   6        6.35       14.35      7.33 o 
   9  -2   6      718.91      725.83     49.01 o 
  10  -2   6      705.53      643.04     58.44 o 
  -9  -1   6     1279.71     1207.11    127.79 o 
  -8  -1   6     3651.69     3479.24    336.05 o 
  -7  -1   6       22.33       28.34     11.44 o 
  -6  -1   6      889.36      849.70     42.31 o 
  -5  -1   6       19.43       17.04      7.65 o 
  -4  -1   6    10243.34    11156.79    134.83 o 
  -3  -1   6      591.14      528.43     14.15 o 
  -2  -1   6      181.04      205.29     11.47 o 
  -1  -1   6       86.16      104.55      6.32 o 
   0  -1   6     9320.41     9807.41     74.50 o 
   1  -1   6     1378.19     1231.91     20.67 o 
   2  -1   6       47.28       32.54      7.69 o 
   3  -1   6     1273.51     1328.83     27.03 o 
   4  -1   6      592.05      478.80     15.92 o 
   5  -1   6     1976.40     2002.03     51.39 o 
   6  -1   6      450.65      447.34     20.71 o 
   7  -1   6       15.70       25.75      8.88 o 
   8  -1   6      881.93      856.49     27.97 o 
   9  -1   6     1115.66     1149.26     90.87 o 
  10  -1   6      931.94      917.40     42.28 o 
  -9   0   6     1145.62     1274.98     87.70 o 
  -8   0   6     4278.80     4342.12    105.98 o 
  -7   0   6     1187.39     1144.61     36.73 o 
  -6   0   6       33.73       36.38     13.24 o 
  -5   0   6     2550.53     2493.31     59.90 o 
  -4   0   6     1482.03     1316.03     25.92 o 
  -3   0   6    19840.31    20189.86    217.84 o 
  -2   0   6      797.96      815.68     25.20 o 
  -1   0   6     3602.48     3720.89     64.46 o 
   0   0   6     7069.55     7255.15     66.45 o 
   1   0   6    39525.21    35420.45    253.41 o 
   2   0   6      537.93      547.08     17.84 o 
   3   0   6     2297.63     2373.07     44.48 o 
   4   0   6    16376.62    15698.84    191.29 o 
   5   0   6     5787.12     6042.41     73.50 o 
   6   0   6     6940.54     6889.47     80.26 o 
   7   0   6      849.50      817.24     45.07 o 
   8   0   6      159.97      140.48     22.26 o 
   9   0   6      649.48      684.44     31.32 o 
  10   0   6     3157.73     2992.70    143.25 o 
  -9   1   6       63.49       26.38     17.78 o 
  -8   1   6       15.99       15.11     20.51 o 
  -7   1   6     4912.51     4778.46    101.23 o 
  -6   1   6      507.39      464.21     14.30 o 
  -5   1   6     3054.61     2901.07     40.63 o 
  -4   1   6      830.21      786.62     19.51 o 
  -3   1   6     6310.41     5839.33     65.50 o 
  -2   1   6     3590.72     4323.72     44.46 o 
  -1   1   6    32646.82    33374.39    262.91 o 
   0   1   6     3700.76     3986.49     38.06 o 
   1   1   6     2843.25     3079.30     27.88 o 
   2   1   6     6444.16     6220.99     93.44 o 
   3   1   6     2607.72     2550.91     51.81 o 
   4   1   6     2431.95     2261.58     64.09 o 
   5   1   6      501.44      486.51     38.89 o 
   6   1   6      494.37      471.39     38.05 o 
   7   1   6       36.93       48.42     12.64 o 
   8   1   6     1068.76      973.72     46.67 o 
   9   1   6      260.54      249.85     42.53 o 
  10   1   6      234.12      174.09     36.19 o 
  -9   2   6        0.56       24.77     23.61 o 
  -8   2   6       76.64       45.10     18.40 o 
  -7   2   6       20.74       36.38     17.58 o 
  -6   2   6     8711.26     8949.73    102.91 o 
  -5   2   6      758.40      716.76     27.64 o 
  -4   2   6      870.09      819.87     16.69 o 
  -3   2   6     1151.82     1274.12     29.47 o 
  -2   2   6    12433.81    12239.02    178.51 o 
  -1   2   6     1636.98     1685.74     35.57 o 
   0   2   6     8448.55     8322.33     82.01 o 
   1   2   6     9189.41     9610.78     95.53 o 
   2   2   6     4983.71     4920.81    130.15 o 
   3   2   6    23899.27    23741.38    296.05 o 
   4   2   6     2958.52     2732.02     67.49 o 
   5   2   6        0.39       26.15     10.30 o 
   6   2   6      161.86      155.40     23.37 o 
   7   2   6    11070.69    11787.69    181.76 o 
   8   2   6       50.31       35.35     12.18 o 
   9   2   6     1042.70     1116.12     69.86 o 
  10   2   6      206.81      217.12     43.20 o 
  -9   3   6      916.13      839.01     40.54 o 
  -8   3   6     5297.66     5392.49    119.65 o 
  -7   3   6     1575.92     1554.62     64.77 o 
  -6   3   6       79.84       99.52     13.11 o 
  -5   3   6      290.07      305.17     12.14 o 
  -4   3   6    18655.60    19483.81    198.62 o 
  -3   3   6      406.92      407.31     19.31 o 
  -2   3   6     2658.54     2573.85     64.89 o 
  -1   3   6     4240.15     4461.31     35.76 o 
   0   3   6    19945.86    18928.51    204.58 o 
   1   3   6    20454.19    21558.53    243.39 o 
   2   3   6     5212.75     5086.26     47.93 o 
   3   3   6      495.46      607.70     34.94 o 
   4   3   6       49.23       59.58     29.46 o 
   5   3   6     5797.70     5608.31     82.86 o 
   6   3   6       11.82       11.79      8.18 o 
   7   3   6      532.15      548.98     43.22 o 
   8   3   6       48.39       55.04     15.84 o 
   9   3   6      741.64      797.00     39.90 o 
  10   3   6      710.60      677.95     85.40 o 
  -9   4   6       42.93       71.10     33.48 o 
  -8   4   6      668.51      643.58     41.52 o 
  -7   4   6       47.22       49.39     22.89 o 
  -6   4   6     1501.63     1487.86     46.87 o 
  -5   4   6      483.19      481.13     43.78 o 
  -4   4   6        2.76       10.09      2.44 o 
  -3   4   6    10646.33    10738.08    150.37 o 
  -2   4   6      920.31      807.45     34.19 o 
  -1   4   6        9.43        6.69      3.39 o 
   0   4   6     1090.25     1182.49     22.85 o 
   1   4   6    10983.60    10853.41     67.52 o 
   2   4   6     9484.13     9155.34     78.63 o 
   3   4   6     1126.19     1073.73     33.81 o 
   4   4   6     5344.91     5147.27     72.54 o 
   5   4   6        2.29       27.27      8.25 o 
   6   4   6     8286.06     8235.81    223.97 o 
   7   4   6       41.21       62.20     15.15 o 
   8   4   6       59.75       68.16     20.54 o 
   9   4   6      545.86      577.31     35.08 o 
  10   4   6     2677.56     2674.10     81.89 o 
  -9   5   6      395.74      338.50     71.95 o 
  -8   5   6        2.12       28.72     13.09 o 
  -7   5   6     3351.72     3460.18     89.20 o 
  -6   5   6      307.74      348.10     62.17 o 
  -5   5   6    13726.66    14110.71    188.95 o 
  -4   5   6      115.21      136.18      9.66 o 
  -3   5   6     3143.27     3216.70     31.29 o 
  -2   5   6     2835.70     2744.92     46.11 o 
  -1   5   6    28397.19    28556.13    243.92 o 
   0   5   6     4827.20     5208.99     41.40 o 
   1   5   6      211.17      279.42      9.17 o 
   2   5   6    11473.58    11264.70    117.09 o 
   3   5   6     5009.28     4879.52     60.15 o 
   4   5   6    13882.39    14441.72    164.32 o 
   5   5   6     1428.01     1520.71     40.34 o 
   6   5   6     1591.71     1580.00     43.42 o 
   7   5   6      289.57      297.20     43.57 o 
   8   5   6     4011.28     4155.93    173.42 o 
   9   5   6        1.16       25.54     11.09 o 
  10   5   6       85.52       75.98     34.84 o 
  -9   6   6       16.87       23.33     12.13 o 
  -8   6   6      220.37      208.96     58.10 o 
  -7   6   6      729.29      807.58     33.90 o 
  -6   6   6     1553.57     1521.23     68.06 o 
  -5   6   6      448.28      418.14     12.03 o 
  -4   6   6      628.29      681.08     30.08 o 
  -3   6   6     1199.98     1222.20     23.65 o 
  -2   6   6     6312.40     6534.65     72.07 o 
  -1   6   6      707.00      682.87     12.24 o 
   0   6   6     1355.42     1414.82     23.42 o 
   1   6   6       34.74       22.55      5.86 o 
   2   6   6    11786.05    12050.70    181.10 o 
   3   6   6     3602.12     3900.10     44.71 o 
   4   6   6      759.03      731.63     39.69 o 
   5   6   6     2268.39     2377.13     47.96 o 
   6   6   6       45.96       67.01     21.22 o 
   7   6   6     2613.06     2664.49     63.15 o 
   8   6   6      472.60      450.74     26.84 o 
   9   6   6     1032.88      922.71     40.82 o 
  10   6   6      109.12       50.18     23.06 o 
  -8   7   6     2948.74     3171.12     84.67 o 
  -7   7   6     2977.07     3109.15    104.26 o 
  -6   7   6      459.86      521.80     82.58 o 
  -5   7   6      199.25      232.99     48.24 o 
  -4   7   6    14775.20    15610.79    150.82 o 
  -3   7   6     1776.53     1756.45     39.60 o 
  -2   7   6     6350.88     6654.12     83.37 o 
  -1   7   6     2159.57     2261.93     36.10 o 
   0   7   6      954.42      928.33     21.01 o 
   1   7   6     6469.78     6274.11     57.51 o 
   2   7   6     4143.97     4182.33     44.64 o 
   3   7   6      200.00      215.60     13.50 o 
   4   7   6      568.37      643.48     31.62 o 
   5   7   6     5998.40     5983.91     98.45 o 
   6   7   6       64.13       57.10     23.63 o 
   7   7   6     3149.34     3238.98     74.23 o 
   8   7   6     1041.60      993.72     42.56 o 
   9   7   6      548.37      540.09     27.98 o 
  -8   8   6      281.64      205.64     54.92 o 
  -7   8   6     1068.15     1154.19     48.25 o 
  -6   8   6      309.14      326.71     57.56 o 
  -5   8   6     1019.38      944.53     42.76 o 
  -4   8   6     3046.12     2977.83     60.85 o 
  -3   8   6     4832.29     5005.42     69.82 o 
  -2   8   6      784.02      797.72     17.85 o 
  -1   8   6     1440.17     1499.02     28.44 o 
   0   8   6       28.76       26.96      5.07 o 
   1   8   6     1693.76     1646.37     48.85 o 
   2   8   6     2204.17     2224.94     39.96 o 
   3   8   6        0.16       11.29      9.10 o 
   4   8   6      248.02      271.28     22.34 o 
   5   8   6     2479.27     2405.15     56.62 o 
   6   8   6     2624.48     2614.15     76.89 o 
   7   8   6       65.60       79.72     17.79 o 
   8   8   6        2.75        1.10     11.48 o 
   9   8   6      201.28      147.97     32.89 o 
  -7   9   6     3079.37     2969.27     80.01 o 
  -6   9   6      130.00      117.05     21.22 o 
  -5   9   6     5771.15     5642.34    102.78 o 
  -4   9   6      550.54      526.92     22.58 o 
  -3   9   6      872.89      883.16     35.28 o 
  -2   9   6     2370.44     2424.38     44.55 o 
  -1   9   6    11482.16    12222.44    121.87 o 
   0   9   6     5039.61     5206.63     57.58 o 
   1   9   6     1339.64     1339.57     41.61 o 
   2   9   6     3814.98     4006.43    125.72 o 
   3   9   6      415.90      439.32     21.64 o 
   4   9   6     7278.04     7234.64     87.98 o 
   5   9   6      575.22      555.06     40.25 o 
   6   9   6       34.24       39.06     10.60 o 
   7   9   6      201.83      198.28     22.85 o 
   8   9   6     3093.05     3150.60     73.95 o 
   9   9   6      260.05      233.62     45.40 o 
  -7  10   6     2049.33     1992.02     48.39 o 
  -6  10   6      193.32      147.74     22.51 o 
  -5  10   6       47.14       50.62     29.79 o 
  -4  10   6       98.06      111.84     32.58 o 
  -3  10   6     4016.96     3955.30     45.90 o 
  -2  10   6     2060.62     2015.07     32.42 o 
  -1  10   6        0.58        9.62      8.96 o 
   0  10   6       45.24       54.30     16.45 o 
   2  10   6     1941.72     2068.28     59.56 o 
   3  10   6        4.65       12.97     11.56 o 
   4  10   6       67.46      104.04     28.03 o 
   5  10   6      285.78      220.58     50.64 o 
   6  10   6      706.41      696.29     86.27 o 
   7  10   6      229.81      270.74     65.52 o 
   8  10   6       13.85       21.72     16.55 o 
  -7  11   6     1307.62     1216.46     81.19 o 
  -6  11   6      194.77      127.97     53.58 o 
  -5  11   6      300.25      211.38     73.96 o 
  -4  11   6     6818.97     7052.13    241.28 o 
  -3  11   6      292.15      347.53     32.91 o 
  -2  11   6     6420.02     6240.55    146.78 o 
  -1  11   6      413.80      369.38     39.36 o 
   0  11   6     2342.84     2308.53     60.32 o 
   1  11   6     6528.82     6602.93    120.43 o 
   2  11   6     1344.75     1421.35     44.76 o 
   3  11   6     1850.73     1819.27     79.83 o 
   4  11   6      358.60      407.33     67.60 o 
   5  11   6     6364.61     6497.52    259.30 o 
   6  11   6       54.75       30.29     27.16 o 
   7  11   6     2673.36     2572.40    205.08 o 
   8  11   6      118.70      134.53     37.48 o 
  -6  12   6     1286.59     1155.52    139.06 o 
  -5  12   6       31.44       44.35     24.03 o 
  -4  12   6     2088.28     1891.43    106.65 o 
  -3  12   6      429.77      445.84     31.11 o 
  -2  12   6      521.73      569.89     22.78 o 
  -1  12   6     1713.79     1624.51     50.81 o 
   0  12   6     2069.83     1932.32     93.38 o 
   1  12   6     2183.09     2214.17     84.60 o 
   2  12   6       75.91       96.89     19.38 o 
   3  12   6       65.94       52.37     24.56 o 
   4  12   6      224.75      229.01     49.90 o 
   5  12   6     2510.34     2447.77     91.83 o 
   6  12   6       15.95       34.19     19.31 o 
   7  12   6      263.19      185.99     52.50 o 
  -5  13   6     4523.54     4293.95    151.50 o 
  -4  13   6       23.13       17.95     16.17 o 
  -3  13   6      129.86      118.46     32.33 o 
  -2  13   6      870.08      768.85     55.51 o 
  -1  13   6     4314.69     4299.77    108.24 o 
   0  13   6     2217.40     2211.30     65.27 o 
   1  13   6     1512.98     1444.19     82.55 o 
   2  13   6      243.45      218.27     45.13 o 
   3  13   6      205.57      259.79     53.92 o 
   4  13   6     3711.86     3850.13    167.92 o 
   5  13   6       98.74       69.82     30.45 o 
   6  13   6      624.37      475.74     73.68 o 
   7  13   6      347.34      446.27    113.77 o 
  -4  14   6       48.98       55.37     23.39 o 
  -3  14   6     2673.20     2505.96     96.35 o 
  -2  14   6      852.61      848.56     38.09 o 
  -1  14   6       33.45       29.09     17.43 o 
   0  14   6      479.08      590.93     38.73 o 
   1  14   6      477.60      505.99     28.78 o 
   2  14   6     2428.84     2258.86    127.08 o 
   3  14   6      243.27      212.17     49.64 o 
   4  14   6        4.08       16.24     13.81 o 
   5  14   6       75.87       62.62     18.10 o 
   6  14   6      987.32     1009.72     89.66 o 
  -3  15   6       24.21       20.60     14.59 o 
  -2  15   6     2520.49     2647.16    107.30 o 
  -1  15   6       20.39       24.60     11.75 o 
   0  15   6       10.44       17.05     15.70 o 
   1  15   6     2056.67     2154.90     72.93 o 
   2  15   6      886.48      948.18     40.38 o 
   3  15   6     1035.59     1078.99     34.84 o 
   4  15   6       22.16       44.99     19.68 o 
   5  15   6      388.72      427.71     39.90 o 
  -1  16   6      711.75      549.24     45.87 o 
   0  16   6     2546.55     2409.26     56.73 o 
   1  16   6     1125.31     1113.98     62.67 o 
   2  16   6      230.18      128.28     45.88 o 
   3  16   6     1065.04     1211.10    143.31 o 
  -1 -15   7      507.22      480.05     98.57 o 
   0 -15   7      646.63      505.15    120.82 o 
   1 -15   7      226.92      218.17     76.68 o 
  -3 -14   7       52.08       94.14     32.19 o 
  -2 -14   7      495.20      442.21    141.42 o 
  -1 -14   7      696.05      671.11     64.09 o 
   0 -14   7       16.90       29.61     37.77 o 
   1 -14   7      126.16      115.24     25.89 o 
   2 -14   7       49.89       20.67     26.11 o 
   3 -14   7     1260.07     1384.77    111.59 o 
  -5 -13   7      351.48      218.31     72.25 o 
  -4 -13   7     2062.76     2090.07     90.77 o 
  -3 -13   7       17.73       16.06     12.50 o 
  -2 -13   7       32.91       19.77     12.11 o 
  -1 -13   7     3298.93     3489.24    170.96 o 
   0 -13   7     1173.45     1261.54     63.95 o 
   1 -13   7     2563.41     2555.16     71.02 o 
   2 -13   7      668.78      692.62     93.06 o 
   3 -13   7     1741.14     1653.04     69.31 o 
   4 -13   7      207.17      138.21     35.57 o 
   5 -13   7     4616.85     4335.27     93.48 o 
  -5 -12   7      260.06      157.28     27.88 o 
  -4 -12   7      772.02      799.44     59.55 o 
  -3 -12   7      465.96      441.91     35.08 o 
  -2 -12   7      434.58      431.23     50.11 o 
  -1 -12   7      502.77      459.58     26.10 o 
   0 -12   7      132.35      160.00     34.59 o 
   1 -12   7      308.64      335.53     87.02 o 
   2 -12   7       37.36       41.25     17.26 o 
   3 -12   7     1129.18     1076.64     43.20 o 
   4 -12   7      404.93      375.87     41.52 o 
   5 -12   7      253.99      230.69     49.92 o 
   6 -12   7       28.25       46.29     11.01 o 
  -6 -11   7       96.39       81.41     22.83 o 
  -5 -11   7     1452.36     1362.95     46.46 o 
  -4 -11   7     2557.20     2583.28     91.74 o 
  -3 -11   7     3206.23     3205.91     77.42 o 
  -2 -11   7     2920.59     2873.83     73.42 o 
  -1 -11   7     2870.58     2865.56    104.22 o 
   0 -11   7      236.68      188.49     50.57 o 
   1 -11   7       19.60       23.03     17.65 o 
   2 -11   7     8348.56     8386.12    250.50 o 
   3 -11   7      548.92      515.96     24.91 o 
   4 -11   7     2258.30     2141.47     74.64 o 
   5 -11   7      278.48      217.54     57.97 o 
   6 -11   7     4020.02     3962.62    116.46 o 
  -7 -10   7        0.09       14.20      6.54 o 
  -6 -10   7       11.80       21.45      9.83 o 
  -5 -10   7     2431.06     2570.81     50.15 o 
  -4 -10   7     1241.53     1151.18     32.31 o 
  -3 -10   7       20.90       51.93     11.85 o 
  -2 -10   7      163.75      187.19     29.47 o 
  -1 -10   7      555.04      522.91     17.30 o 
   0 -10   7     3299.56     3357.84     61.82 o 
   1 -10   7        4.57       18.60     13.56 o 
   2 -10   7        9.11       20.10     13.48 o 
   3 -10   7      273.52      262.95     24.57 o 
   4 -10   7     1696.35     1702.57     53.44 o 
   5 -10   7     1011.99      947.81     64.24 o 
   6 -10   7      329.52      259.84     50.26 o 
   7 -10   7      368.89      424.80     81.76 o 
  -7  -9   7        0.42        8.23      7.93 o 
  -6  -9   7      438.28      365.87     39.12 o 
  -5  -9   7      598.91      630.39     30.17 o 
  -4  -9   7     6144.73     6149.22    137.75 o 
  -3  -9   7     1641.24     1627.84     48.68 o 
  -2  -9   7     1195.65     1128.97     31.68 o 
  -1  -9   7     5797.19     6169.55     91.56 o 
   0  -9   7     1954.88     1871.98     40.34 o 
   1  -9   7     7819.16     7728.73    120.72 o 
   2  -9   7     1964.05     1955.11     84.01 o 
   3  -9   7      939.74      893.93     28.44 o 
   4  -9   7     2159.15     2150.42     64.70 o 
   5  -9   7    11679.47    12016.53    222.82 o 
   6  -9   7      212.91      221.02     54.80 o 
   7  -9   7      211.18      222.69     49.54 o 
   8  -9   7     1778.85     1661.35     78.36 o 
  -8  -8   7     1396.26     1355.32    132.51 o 
  -7  -8   7       47.18       31.08     15.25 o 
  -6  -8   7     4736.95     4869.45     92.88 o 
  -5  -8   7       12.77       13.92     10.40 o 
  -4  -8   7      523.54      431.77     37.88 o 
  -3  -8   7     1959.88     1947.84     44.84 o 
  -2  -8   7     3590.89     3742.45     86.24 o 
  -1  -8   7     3701.08     3812.19     68.66 o 
   0  -8   7       16.29       32.21     11.75 o 
   1  -8   7     1700.08     1730.66     58.80 o 
   2  -8   7     1994.27     1799.97     65.92 o 
   3  -8   7     6253.31     6038.53    171.89 o 
   4  -8   7       34.57       37.65     14.74 o 
   5  -8   7      191.55      137.06     30.66 o 
   6  -8   7        0.35       18.39     14.06 o 
   7  -8   7     1761.06     1847.35     79.07 o 
   8  -8   7      700.72      714.06     39.45 o 
  -8  -7   7       18.54       19.70      9.92 o 
  -7  -7   7     1551.95     1575.82     50.16 o 
  -6  -7   7      124.33       76.97     25.91 o 
  -5  -7   7      330.12      387.78     26.61 o 
  -4  -7   7       78.85       78.59     18.41 o 
  -3  -7   7     2723.34     2666.41     87.86 o 
  -2  -7   7     4197.30     4195.28     73.40 o 
  -1  -7   7     3280.64     3262.98     56.49 o 
   0  -7   7      449.76      400.81     22.80 o 
   1  -7   7       63.07       55.53      7.57 o 
   2  -7   7     6929.70     7079.69    132.80 o 
   3  -7   7      493.06      443.28     59.66 o 
   4  -7   7     3200.03     3296.56     77.29 o 
   5  -7   7      470.11      453.59     65.66 o 
   6  -7   7     2356.34     2331.90     65.05 o 
   7  -7   7     3873.61     4006.29    122.46 o 
   8  -7   7     2473.25     2349.90    116.99 o 
  -8  -6   7      133.80      127.13     29.40 o 
  -7  -6   7     1542.63     1534.57     44.08 o 
  -6  -6   7     1005.31      965.80     31.10 o 
  -5  -6   7     3122.20     3054.58     50.32 o 
  -4  -6   7     2549.74     2531.50     63.56 o 
  -3  -6   7    11997.67    12210.58    142.54 o 
  -2  -6   7       95.04      109.03     17.42 o 
  -1  -6   7      108.92      139.91     19.91 o 
   0  -6   7    21555.03    21900.66    126.43 o 
   1  -6   7     1312.41     1282.41     24.35 o 
   2  -6   7     5894.03     5942.34    102.79 o 
   3  -6   7       32.79       47.03     12.92 o 
   4  -6   7     5555.98     5632.58    133.30 o 
   5  -6   7       28.12       22.91     13.77 o 
   6  -6   7     3134.68     3061.29    107.98 o 
   7  -6   7       65.98       84.12     35.12 o 
   8  -6   7      597.66      524.93    100.32 o 
   9  -6   7     1338.25     1410.67     76.70 o 
  -9  -5   7      146.31      120.52     22.97 o 
  -8  -5   7     3245.98     3137.15    111.98 o 
  -7  -5   7        1.86       18.05      9.35 o 
  -6  -5   7      364.74      397.51     33.81 o 
  -5  -5   7     1226.13     1278.06     47.28 o 
  -4  -5   7     3697.77     3790.71     75.59 o 
  -3  -5   7      940.90     1002.88     32.37 o 
  -2  -5   7      143.65      141.64     24.57 o 
  -1  -5   7     1225.85     1133.78     20.83 o 
   0  -5   7     2989.86     2728.03     49.00 o 
   1  -5   7    14625.40    14400.94    135.20 o 
   2  -5   7      936.18      925.17     25.87 o 
   3  -5   7     1456.69     1453.10    135.48 o 
   4  -5   7     1430.53     1479.04     60.99 o 
   5  -5   7     6097.10     6265.43     77.72 o 
   6  -5   7       13.43       14.43      6.50 o 
   7  -5   7      551.32      577.06     43.23 o 
   8  -5   7     1527.07     1544.87     77.53 o 
   9  -5   7      856.43      946.70     99.36 o 
  -9  -4   7      505.67      461.91     72.96 o 
  -8  -4   7     1050.37     1050.19     42.41 o 
  -7  -4   7       33.77       30.02      9.43 o 
  -6  -4   7     6378.31     6167.80    108.36 o 
  -5  -4   7      107.06      120.91     25.39 o 
  -4  -4   7     1200.39     1106.78     34.18 o 
  -3  -4   7     4724.31     4987.03     76.87 o 
  -2  -4   7     5171.09     5258.17    125.01 o 
  -1  -4   7     6389.41     6291.13    101.84 o 
   0  -4   7     5913.43     6129.97     70.68 o 
   1  -4   7      354.43      406.76     14.77 o 
   2  -4   7      262.24      262.35     23.05 o 
   3  -4   7    24161.28    23953.15    296.39 o 
   4  -4   7     1222.15     1157.68     24.56 o 
   5  -4   7      393.51      395.84     28.41 o 
   6  -4   7      711.39      667.86     26.65 o 
   7  -4   7     1447.79     1483.75     86.04 o 
   8  -4   7     1424.35     1460.57    109.09 o 
   9  -4   7      580.25      521.24     82.91 o 
  -9  -3   7      200.82      229.52     54.54 o 
  -8  -3   7     1096.42     1146.00     59.95 o 
  -7  -3   7     1948.40     2008.34     60.64 o 
  -6  -3   7     3955.93     3876.01     52.03 o 
  -5  -3   7      526.73      556.76     29.35 o 
  -4  -3   7      801.39      831.83     35.99 o 
  -3  -3   7     1066.90     1016.37     31.07 o 
  -2  -3   7     5676.49     5640.95     84.87 o 
  -1  -3   7      410.28      337.12     15.51 o 
   0  -3   7     3924.62     3955.34     48.42 o 
   1  -3   7       26.62       26.06     11.29 o 
   2  -3   7    15454.01    14512.99    146.99 o 
   3  -3   7      487.74      455.41     15.94 o 
   4  -3   7     7918.09     8037.97     85.10 o 
   5  -3   7      251.68      260.56     17.04 o 
   6  -3   7     1629.80     1563.13     35.74 o 
   7  -3   7     2291.95     2139.79     54.80 o 
   8  -3   7     2275.06     2360.71     67.55 o 
   9  -3   7      410.41      332.63     77.22 o 
  10  -3   7        1.11       30.16     26.92 o 
  -9  -2   7     2805.27     2800.51     91.73 o 
  -8  -2   7      826.22      865.55    104.19 o 
  -7  -2   7     4842.36     5098.77    194.74 o 
  -6  -2   7      584.52      516.92     28.28 o 
  -5  -2   7     5891.45     5873.02     75.94 o 
  -4  -2   7     5370.91     5371.98     64.15 o 
  -3  -2   7    22386.88    21399.48    198.64 o 
  -2  -2   7      212.29      185.96     16.00 o 
  -1  -2   7      143.77      155.86      7.96 o 
   0  -2   7    25401.44    25520.38    348.90 o 
   1  -2   7     7951.55     7836.32     69.15 o 
   2  -2   7    11037.35    10893.95    112.23 o 
   3  -2   7     1759.05     1829.72     33.90 o 
   4  -2   7    13002.84    12922.13    125.07 o 
   5  -2   7     2712.28     2824.33     51.01 o 
   6  -2   7     4002.45     3959.90     69.42 o 
   7  -2   7      376.24      350.27     21.90 o 
   8  -2   7      417.51      487.56     45.71 o 
   9  -2   7     1389.26     1396.27     52.20 o 
  10  -2   7      641.91      438.47     92.17 o 
  -9  -1   7      372.31      431.91     96.71 o 
  -8  -1   7      205.34      164.09     62.95 o 
  -7  -1   7     1215.80     1154.71     82.69 o 
  -6  -1   7      416.04      392.05     17.90 o 
  -5  -1   7     1002.52      906.94     30.10 o 
  -4  -1   7     2710.77     2712.66     34.96 o 
  -3  -1   7     2176.45     2159.66     41.30 o 
  -2  -1   7     1971.91     2007.73     35.42 o 
  -1  -1   7     2329.96     2316.03     39.57 o 
   0  -1   7     7721.42     7920.38     69.13 o 
   1  -1   7     3140.01     2658.03     45.69 o 
   2  -1   7       48.21       50.99      7.59 o 
   3  -1   7       77.44       99.30     12.58 o 
   4  -1   7        9.85       52.41     10.40 o 
   5  -1   7     4853.79     4995.42    170.46 o 
   6  -1   7      639.47      678.75     39.15 o 
   7  -1   7      435.44      394.05     25.09 o 
   8  -1   7        5.11       17.22     10.50 o 
   9  -1   7       38.22       31.91     16.30 o 
  10  -1   7      685.02      542.74    104.71 o 
  -9   0   7      630.91      611.34     77.83 o 
  -8   0   7       59.68       64.35     25.89 o 
  -7   0   7     1165.24     1081.70     54.86 o 
  -6   0   7    12080.47    12104.63    161.42 o 
  -5   0   7      160.04      151.24     12.15 o 
  -4   0   7     3643.61     3610.82     75.08 o 
  -3   0   7    10189.69    10327.37    104.31 o 
  -2   0   7    10917.70    11132.81    113.31 o 
  -1   0   7    37207.69    35291.31    419.34 o 
   0   0   7    14477.19    14741.80    147.13 o 
   1   0   7        0.86       10.67      4.55 o 
   2   0   7     1388.24     1510.03     30.04 o 
   3   0   7    22820.22    21910.79    255.06 o 
   4   0   7      170.46      196.76     31.54 o 
   5   0   7     8270.70     8507.75     74.16 o 
   6   0   7     4665.29     4567.82     88.05 o 
   7   0   7     4254.60     4024.31    119.56 o 
   8   0   7     3330.56     3213.99     67.23 o 
   9   0   7      821.89      708.02     50.88 o 
  10   0   7        1.65       19.88     10.46 o 
  -9   1   7      774.89      798.74     44.65 o 
  -8   1   7     1528.58     1667.20    102.75 o 
  -7   1   7      108.37      127.80     27.98 o 
  -6   1   7       83.52       67.15     23.73 o 
  -5   1   7       78.39       82.37     10.23 o 
  -4   1   7     4286.59     4347.83     47.97 o 
  -3   1   7      192.94      184.47     18.73 o 
  -2   1   7     1266.33     1465.53     30.93 o 
  -1   1   7     1537.49     1725.56     31.09 o 
   0   1   7     2360.46     2557.58     48.58 o 
   1   1   7    11780.99    11573.80    117.37 o 
   2   1   7     9853.09    10199.43    102.53 o 
   3   1   7       12.30       47.38      8.61 o 
   4   1   7     2605.66     2505.90     56.66 o 
   5   1   7      108.28      133.20     22.72 o 
   6   1   7     1038.65     1019.11     42.74 o 
   7   1   7      116.58      148.08     21.32 o 
   8   1   7      806.38      799.60     34.72 o 
   9   1   7      501.23      507.76     35.06 o 
  10   1   7       29.09       16.65      8.19 o 
  -9   2   7     2373.84     2546.56     74.93 o 
  -8   2   7      204.34      214.78     49.51 o 
  -7   2   7     6411.69     6369.71    134.62 o 
  -6   2   7      280.85      353.28     57.55 o 
  -5   2   7      620.47      592.65     24.24 o 
  -4   2   7     4104.38     4477.54     80.78 o 
  -3   2   7    13425.29    13881.46    190.89 o 
  -2   2   7     1236.05     1198.53     45.13 o 
  -1   2   7     3610.10     3654.55     45.53 o 
   0   2   7    24917.46    23916.12    252.77 o 
   1   2   7     8752.94     9475.94     81.73 o 
   2   2   7    29136.11    28640.79    749.92 o 
   3   2   7      190.85      212.88     17.03 o 
   4   2   7      823.14      818.83     24.16 o 
   5   2   7     4587.90     4376.98    122.94 o 
   6   2   7     5172.69     5192.23     72.15 o 
   7   2   7     1468.03     1382.81     45.71 o 
   8   2   7     1234.46     1302.61     46.94 o 
   9   2   7     1734.46     1796.35     87.36 o 
  10   2   7      400.94      396.00     28.37 o 
  -9   3   7      611.28      619.29     49.12 o 
  -8   3   7      220.29      145.79     36.95 o 
  -7   3   7     3471.77     3423.22     84.80 o 
  -6   3   7      454.51      417.09     55.26 o 
  -5   3   7     6922.73     7106.33    109.26 o 
  -4   3   7        3.90       18.42     18.10 o 
  -3   3   7      178.85      157.05     29.25 o 
  -2   3   7     3925.49     4082.95     71.70 o 
  -1   3   7     1830.30     2010.61     34.28 o 
   0   3   7      769.22      506.34     14.60 o 
   1   3   7       32.14       33.60      7.38 o 
   2   3   7     5243.34     4935.68     67.60 o 
   3   3   7      852.82      716.20     21.95 o 
   4   3   7      430.11      422.74     28.10 o 
   5   3   7      541.61      659.68     31.36 o 
   6   3   7     1062.56     1006.41     50.56 o 
   7   3   7       75.03       63.97     20.09 o 
   8   3   7       14.24       24.54     29.69 o 
   9   3   7       87.80       96.40     25.84 o 
  10   3   7       32.10       25.66     14.80 o 
  -9   4   7        5.67       16.35     15.33 o 
  -8   4   7      194.09      163.70     48.76 o 
  -7   4   7     1186.47     1085.12     37.10 o 
  -6   4   7    12420.89    12786.98    278.47 o 
  -5   4   7      468.04      525.35     55.79 o 
  -4   4   7     1730.65     1841.26     55.31 o 
  -3   4   7     1132.96     1137.32     44.33 o 
  -2   4   7     4785.61     4788.53     75.05 o 
  -1   4   7    14578.31    15282.57    289.00 o 
   0   4   7     7498.08     7852.86    137.80 o 
   1   4   7       26.00       46.97      5.95 o 
   2   4   7      882.45      766.92     27.50 o 
   3   4   7    25879.62    25839.16    278.70 o 
   4   4   7      144.93      132.70     34.83 o 
   5   4   7     4705.58     4615.23     72.60 o 
   6   4   7      223.55      213.05     25.86 o 
   7   4   7     1537.06     1555.54     51.65 o 
   8   4   7     3750.48     3845.77     85.41 o 
   9   4   7     1535.40     1443.46     73.35 o 
  10   4   7      455.56      549.65    100.44 o 
  -9   5   7        3.58       16.82     14.98 o 
  -8   5   7     3506.66     3412.36    214.27 o 
  -7   5   7        7.80       24.92     13.59 o 
  -6   5   7      805.19      716.24     64.02 o 
  -5   5   7     1309.41     1331.87     44.89 o 
  -4   5   7     9767.22     9811.95    144.98 o 
  -3   5   7    13118.98    13193.52    169.53 o 
  -2   5   7     2345.10     2310.32     58.00 o 
  -1   5   7      961.76      981.77     34.23 o 
   0   5   7      149.38      142.33     12.51 o 
   1   5   7    16892.02    17929.75    180.74 o 
   2   5   7     2049.80     1805.27     33.30 o 
   3   5   7     8029.69     7754.79    154.74 o 
   4   5   7        4.51       23.96      9.46 o 
   5   5   7     2422.01     2473.97     57.93 o 
   6   5   7     1609.10     1621.40     64.00 o 
   7   5   7      739.17      745.04     62.54 o 
   8   5   7      221.06      172.69     30.28 o 
   9   5   7      375.35      356.10     40.99 o 
  10   5   7      569.50      604.90     37.24 o 
  -8   6   7       11.67       15.00     15.32 o 
  -7   6   7     2405.26     2347.62    112.95 o 
  -6   6   7       65.78       71.57     15.50 o 
  -5   6   7      131.79      166.73     38.35 o 
  -4   6   7     5072.80     5211.44    103.23 o 
  -3   6   7    17933.06    18451.78    184.84 o 
  -2   6   7     2613.51     2722.64     32.51 o 
  -1   6   7     1003.88     1107.56     18.36 o 
   0   6   7     1637.34     1591.77     27.35 o 
   1   6   7       24.25       34.78      7.64 o 
   2   6   7    14303.91    14712.63    153.48 o 
   3   6   7     2217.74     2260.09     57.27 o 
   4   6   7      216.64      213.70     19.08 o 
   5   6   7     2531.80     2597.17     53.15 o 
   6   6   7     4370.67     4225.70     86.50 o 
   7   6   7     1028.85     1011.11     33.37 o 
   8   6   7      570.40      629.28     37.90 o 
   9   6   7      953.21      886.64     35.64 o 
  -8   7   7        9.58       16.02     22.96 o 
  -7   7   7      706.75      691.34     39.44 o 
  -6   7   7       33.30       41.50     19.52 o 
  -5   7   7     5531.58     5401.87     86.70 o 
  -4   7   7        9.10       18.62     12.26 o 
  -3   7   7      364.55      375.58     22.40 o 
  -2   7   7    11995.79    12092.62     97.49 o 
  -1   7   7     2715.04     2695.08     36.14 o 
   0   7   7     7674.61     7921.95     53.65 o 
   1   7   7       19.89       31.57      6.23 o 
   2   7   7      124.43      101.68      9.01 o 
   3   7   7      600.69      578.81     33.53 o 
   4   7   7     8260.60     8824.58    101.55 o 
   5   7   7     1168.19     1138.83     55.62 o 
   6   7   7      374.72      387.32     50.49 o 
   7   7   7      123.83      139.24     25.70 o 
   8   7   7      264.12      262.49     26.26 o 
   9   7   7     1216.87     1134.71     96.93 o 
  -8   8   7       11.20       29.78     20.60 o 
  -7   8   7       33.60       46.96     25.11 o 
  -6   8   7     2475.39     2476.77     83.10 o 
  -5   8   7      633.30      595.72     33.95 o 
  -4   8   7      992.15     1008.98    137.27 o 
  -3   8   7      302.15      294.15     34.91 o 
  -2   8   7     3622.30     3717.11     72.82 o 
  -1   8   7    15088.17    15477.60    191.58 o 
   0   8   7     2025.18     1881.80     36.17 o 
   1   8   7      897.91      921.81     21.02 o 
   2   8   7      260.75      234.99     18.13 o 
   3   8   7     1554.26     1523.05     33.57 o 
   4   8   7      452.77      484.10     18.76 o 
   5   8   7     5372.81     5499.55    124.30 o 
   6   8   7        4.46       14.45      8.22 o 
   7   8   7      108.17       99.67     20.07 o 
   8   8   7      949.85      922.67     41.80 o 
   9   8   7      872.29      841.81     28.37 o 
  -7   9   7       11.40       11.32     14.28 o 
  -6   9   7     3962.37     3959.85    100.50 o 
  -5   9   7      268.17      328.49     35.83 o 
  -4   9   7     1296.80     1228.85     39.34 o 
  -3   9   7     2002.58     2032.89     40.29 o 
  -2   9   7    13854.45    14148.79    137.41 o 
  -1   9   7      272.81      236.15      9.38 o 
   0   9   7      554.36      591.49     11.49 o 
   1   9   7    15709.45    15787.80    215.47 o 
   2   9   7      270.85      229.08     15.94 o 
   3   9   7     3333.09     3124.69     53.99 o 
   4   9   7      365.27      340.57     22.37 o 
   5   9   7     1336.39     1321.58     36.93 o 
   6   9   7     1543.24     1524.82     62.38 o 
   7   9   7     2850.07     2887.09     86.17 o 
   8   9   7       88.39       71.36     28.30 o 
   9   9   7       81.49      111.40     27.87 o 
  -7  10   7      256.57      181.62     52.00 o 
  -6  10   7      326.21      292.13     40.56 o 
  -5  10   7      567.58      461.25     52.60 o 
  -4  10   7      119.68      122.93     26.96 o 
  -3  10   7     1147.87     1137.82     48.86 o 
  -2  10   7     1043.64     1035.90     41.35 o 
  -1  10   7      203.70      197.43     29.39 o 
   0  10   7     1490.44     1530.54    152.79 o 
   1  10   7      137.75      144.59     28.47 o 
   2  10   7     5975.56     5832.33    114.34 o 
   3  10   7        1.39        4.83     13.29 o 
   4  10   7        2.14       -7.20     14.12 o 
   5  10   7      408.60      407.31     62.72 o 
   6  10   7     1791.73     1864.84    163.56 o 
   7  10   7     1290.86     1304.91    115.67 o 
   8  10   7      240.34      186.06     57.66 o 
  -6  11   7     1696.12     1809.60    112.38 o 
  -5  11   7     5305.55     5545.61    181.55 o 
  -4  11   7     1096.23      928.26     53.29 o 
  -3  11   7     1701.95     1764.75     69.81 o 
  -2  11   7     1266.23     1307.77     45.64 o 
  -1  11   7      626.90      614.71     47.39 o 
   0  11   7    17212.68    18209.44    138.84 o 
   1  11   7     2786.48     2942.93     62.79 o 
   2  11   7       12.89       36.54     33.19 o 
   3  11   7     2451.12     2394.76     63.92 o 
   4  11   7     5523.16     5884.08    177.90 o 
   5  11   7       98.21       97.51     36.59 o 
   6  11   7     1296.49     1299.74    126.36 o 
   7  11   7      961.75      969.56     44.26 o 
   8  11   7      676.76      757.41    117.96 o 
  -6  12   7     1826.21     1708.88    108.23 o 
  -5  12   7       74.16       52.86     26.11 o 
  -4  12   7        0.46       10.87     24.89 o 
  -3  12   7     1117.99     1216.60    135.98 o 
  -2  12   7     1836.78     1802.13     50.75 o 
  -1  12   7      570.49      617.57     58.12 o 
   0  12   7      243.35      288.72     46.49 o 
   1  12   7      741.71      663.16     61.77 o 
   2  12   7     1598.53     1443.57     45.45 o 
   3  12   7      287.19      326.41     56.69 o 
   4  12   7      931.50      964.53     52.29 o 
   5  12   7     2369.97     2394.13     86.99 o 
   6  12   7      310.06      326.78     55.95 o 
   7  12   7       78.89       26.25     25.36 o 
  -5  13   7      227.64      111.23     64.45 o 
  -4  13   7      332.46      337.41     53.22 o 
  -3  13   7     3712.43     3641.95    124.32 o 
  -2  13   7     2739.73     2973.63     98.50 o 
  -1  13   7     1301.28     1260.06     45.27 o 
   0  13   7      636.87      673.79     64.88 o 
   1  13   7     3688.24     3792.67     94.43 o 
   2  13   7        6.52       18.46     15.05 o 
   3  13   7     8147.06     8516.99    175.93 o 
   4  13   7      214.83      184.28     44.26 o 
   5  13   7       58.51       58.56     28.70 o 
   6  13   7     1523.70     1639.38     75.19 o 
  -4  14   7      737.46      476.26    124.32 o 
  -3  14   7      879.77      748.93    125.11 o 
  -2  14   7      216.69       92.85     35.98 o 
  -1  14   7      903.20      989.89     33.84 o 
   0  14   7        6.62       25.38     10.83 o 
   1  14   7      445.51      505.19     42.12 o 
   2  14   7      410.16      388.64     34.92 o 
   3  14   7      276.69      220.76     49.68 o 
   4  14   7        0.03       33.87     30.90 o 
   5  14   7      732.56      826.20     32.11 o 
  -2  15   7      240.95      197.28     98.93 o 
  -1  15   7      172.10      156.51     57.65 o 
   0  15   7     5818.47     5609.95    141.80 o 
   1  15   7      735.20      784.32     43.28 o 
   2  15   7      490.91      495.06     44.42 o 
   3  15   7     1099.23     1126.18     83.91 o 
   4  15   7     2441.73     2634.74     85.98 o 
   0  16   7       20.81       12.98      9.16 o 
   1  16   7       31.38       28.58     20.38 o 
   2  16   7     1492.76     1516.60    103.61 o 
  -2 -14   8      103.55      115.52     24.11 o 
  -1 -14   8       19.06      184.62     90.20 o 
   0 -14   8     3474.38     3437.37    191.70 o 
   1 -14   8      500.88      477.04    129.19 o 
   2 -14   8      273.25      263.09     75.04 o 
  -4 -13   8      283.24      186.16     44.93 o 
  -3 -13   8       32.94       20.22     11.33 o 
  -2 -13   8     5348.75     5325.50    161.48 o 
  -1 -13   8      563.34      647.69     33.61 o 
   0 -13   8      466.28      470.20     34.64 o 
   1 -13   8      345.69      354.52     52.27 o 
   2 -13   8     3614.22     3599.14     99.06 o 
   3 -13   8      630.82      485.59     65.34 o 
   4 -13   8      786.90      560.18     90.24 o 
  -5 -12   8      534.66      559.77    104.33 o 
  -4 -12   8      472.56      506.69     37.41 o 
  -3 -12   8      965.60      967.76     39.83 o 
  -2 -12   8       25.75       25.86     18.35 o 
  -1 -12   8     2219.59     2097.84     83.73 o 
   0 -12   8      759.31      829.83     39.52 o 
   1 -12   8       77.03      106.34     18.87 o 
   2 -12   8      266.18      302.73     41.42 o 
   3 -12   8     2240.23     2248.97     58.22 o 
   4 -12   8      445.56      357.64     47.76 o 
   5 -12   8      120.81      136.98     47.35 o 
  -6 -11   8       41.13       36.37     11.92 o 
  -5 -11   8     2057.45     2164.41     61.34 o 
  -4 -11   8      665.71      591.01     32.47 o 
  -3 -11   8     3904.81     4070.97     82.72 o 
  -2 -11   8     1295.80     1265.87     57.23 o 
  -1 -11   8     2268.98     2381.89     67.20 o 
   0 -11   8      906.52      891.28     37.70 o 
   1 -11   8     5988.42     5859.93    137.19 o 
   2 -11   8      425.77      384.37     54.66 o 
   3 -11   8       60.67       80.40     22.68 o 
   4 -11   8     3133.71     3201.63    174.79 o 
   5 -11   8     2213.95     2358.15     69.38 o 
   6 -11   8      728.90      625.39     78.84 o 
  -6 -10   8      390.01      335.75     39.02 o 
  -5 -10   8      417.11      368.58     30.47 o 
  -4 -10   8      688.60      681.63     28.97 o 
  -3 -10   8        7.92       17.25      8.36 o 
  -2 -10   8       18.15       23.73     10.02 o 
  -1 -10   8      317.11      337.67     43.20 o 
   0 -10   8     1413.81     1460.76     56.11 o 
   1 -10   8      775.00      757.23     40.84 o 
   2 -10   8      161.78      167.91     31.93 o 
   3 -10   8      382.89      421.74     31.69 o 
   4 -10   8      731.27      717.04     70.74 o 
   5 -10   8     1970.20     2116.23     78.18 o 
   6 -10   8      670.44      693.08     50.32 o 
   7 -10   8       52.22       36.53     20.09 o 
  -7  -9   8     1337.18     1336.25     52.89 o 
  -6  -9   8     4818.32     4882.48     98.87 o 
  -5  -9   8     2479.59     2611.58     56.21 o 
  -4  -9   8       28.08       46.25     16.44 o 
  -3  -9   8       18.48       21.37      9.01 o 
  -2  -9   8    12910.12    12815.42    150.32 o 
  -1  -9   8     1380.94     1274.93     37.97 o 
   0  -9   8     2319.43     2383.12     62.92 o 
   1  -9   8     1022.11      983.33     85.05 o 
   2  -9   8     7936.94     8190.59    233.12 o 
   3  -9   8     2453.41     2297.67     62.22 o 
   4  -9   8     3532.42     3371.11     79.25 o 
   5  -9   8       13.67       20.40     14.10 o 
   6  -9   8       42.56       46.39     42.81 o 
   7  -9   8     4234.11     4308.11    114.41 o 
  -7  -8   8      192.36      174.10     33.79 o 
  -6  -8   8        2.64       16.24     16.22 o 
  -5  -8   8     1191.50     1180.32     58.22 o 
  -4  -8   8     2529.34     2600.06     52.46 o 
  -3  -8   8     1430.04     1281.56     50.88 o 
  -2  -8   8      147.49      122.17     19.48 o 
  -1  -8   8     1683.97     1589.46     39.48 o 
   0  -8   8     2004.66     2058.13     44.18 o 
   1  -8   8      469.11      467.47     39.52 o 
   2  -8   8       44.72       51.16     17.70 o 
   3  -8   8       51.90       64.36     35.34 o 
   4  -8   8     1821.68     1782.49     67.53 o 
   5  -8   8      667.39      700.26     37.23 o 
   6  -8   8      186.58      149.34     67.35 o 
   7  -8   8      601.38      535.85     38.76 o 
   8  -8   8     1721.17     1603.22     77.24 o 
  -8  -7   8     2682.71     2445.68     86.05 o 
  -7  -7   8      288.97      264.23     28.30 o 
  -6  -7   8      207.38      257.66     57.12 o 
  -5  -7   8     3699.03     3837.05     87.09 o 
  -4  -7   8      793.10      860.29     27.23 o 
  -3  -7   8     7658.68     7630.34    240.00 o 
  -2  -7   8     1682.31     1640.51     39.02 o 
  -1  -7   8      864.45      920.87     34.84 o 
   0  -7   8     3850.01     3770.48     64.20 o 
   1  -7   8    11445.09    11689.22    179.22 o 
   2  -7   8      721.53      707.96     33.66 o 
   3  -7   8      655.49      630.51     41.09 o 
   4  -7   8     4478.42     4616.80    119.78 o 
   5  -7   8     3168.32     2990.47     80.79 o 
   6  -7   8     1825.14     1807.12    107.12 o 
   7  -7   8      704.60      749.83     51.23 o 
   8  -7   8      544.90      529.47     79.79 o 
  -8  -6   8       29.43       23.47     13.50 o 
  -7  -6   8      262.72      264.80     32.94 o 
  -6  -6   8      542.15      541.44     47.78 o 
  -5  -6   8     3588.04     3679.33    112.92 o 
  -4  -6   8      131.56      146.53     19.70 o 
  -3  -6   8     1003.87      987.97     39.63 o 
  -2  -6   8     1363.31     1323.93     37.57 o 
  -1  -6   8    11428.46    11757.24    118.01 o 
   0  -6   8       53.56       65.78     14.34 o 
   1  -6   8        3.31        7.24      4.08 o 
   2  -6   8       35.78       26.37     28.93 o 
   3  -6   8     3745.73     3768.23     86.04 o 
   4  -6   8     3360.30     3397.18     91.17 o 
   5  -6   8      132.20      217.52     42.03 o 
   6  -6   8      289.64      321.94     66.13 o 
   7  -6   8      382.39      391.80     36.34 o 
   8  -6   8     1608.97     1428.00     83.05 o 
   9  -6   8      526.80      454.37     87.63 o 
  -8  -5   8        0.61       14.96     14.68 o 
  -7  -5   8     1632.22     1658.47     97.46 o 
  -6  -5   8     5554.97     5659.39    106.84 o 
  -5  -5   8     3913.22     3972.82     54.69 o 
  -4  -5   8      205.02      193.09     26.61 o 
  -3  -5   8      242.11      266.32     29.87 o 
  -2  -5   8    15078.61    15135.27    277.88 o 
  -1  -5   8      375.63      435.74     15.64 o 
   0  -5   8     7976.81     7929.36     56.42 o 
   1  -5   8      701.46      757.02     21.98 o 
   2  -5   8     3147.12     3184.03     37.60 o 
   3  -5   8     4218.28     4292.18     65.11 o 
   4  -5   8     7200.79     7291.19     82.77 o 
   5  -5   8      372.21      392.26     42.06 o 
   6  -5   8      842.04      790.99    134.26 o 
   7  -5   8     2404.08     2783.16    193.85 o 
   8  -5   8      600.95      522.94     90.31 o 
   9  -5   8     1818.19     1817.53     53.55 o 
  -8  -4   8      786.42      851.91     33.35 o 
  -7  -4   8     3331.91     3553.28    124.32 o 
  -6  -4   8        0.02        8.43      9.17 o 
  -5  -4   8      285.19      301.78     34.98 o 
  -4  -4   8     3921.59     3828.98     66.30 o 
  -3  -4   8       73.68       93.54     13.13 o 
  -2  -4   8      663.88      605.24     20.34 o 
  -1  -4   8        1.63        7.18      6.15 o 
   0  -4   8     8335.29     7702.92    108.53 o 
   1  -4   8      321.65      294.76     19.15 o 
   2  -4   8     1031.77     1143.06     23.16 o 
   3  -4   8     1354.76     1412.43     29.62 o 
   4  -4   8     1141.90     1095.29     32.71 o 
   5  -4   8     3297.48     3253.83     58.36 o 
   6  -4   8        7.91        9.11      9.37 o 
   7  -4   8     1314.84     1325.40     49.75 o 
   8  -4   8        5.36      115.26     65.49 o 
   9  -4   8      520.62      455.52     66.02 o 
  -9  -3   8      192.27      174.36     44.40 o 
  -8  -3   8     1855.10     1938.28    102.90 o 
  -7  -3   8      628.68      666.13     62.66 o 
  -6  -3   8       52.32       51.66     14.31 o 
  -5  -3   8     1917.27     1871.96     44.10 o 
  -4  -3   8      925.25      873.57     30.79 o 
  -3  -3   8     9881.15     9639.03     84.38 o 
  -2  -3   8     1230.37     1104.29     30.69 o 
  -1  -3   8      593.24      592.90     36.37 o 
   0  -3   8     3801.91     3589.85     83.46 o 
   1  -3   8    10489.57    10482.23    115.97 o 
   2  -3   8      666.33      597.51     15.55 o 
   3  -3   8     1372.67     1335.27     26.74 o 
   4  -3   8     4408.60     4528.24     65.89 o 
   5  -3   8     2340.89     2378.28     46.80 o 
   6  -3   8     4649.30     4835.68    137.20 o 
   7  -3   8      250.49      264.12     33.27 o 
   8  -3   8        1.23       15.27     13.88 o 
   9  -3   8      128.59      133.58     37.47 o 
  -9  -2   8      173.66      173.23     36.95 o 
  -8  -2   8      279.68      286.82     63.72 o 
  -7  -2   8     1727.15     1728.08    154.72 o 
  -6  -2   8     8701.35     8556.08    171.08 o 
  -5  -2   8    13277.46    13525.75    137.17 o 
  -4  -2   8      466.49      470.94     25.99 o 
  -3  -2   8     1007.10      994.65     22.40 o 
  -2  -2   8        7.14       15.63      4.46 o 
  -1  -2   8    19078.27    19260.18    227.13 o 
   0  -2   8      878.13      914.07     25.29 o 
   1  -2   8     1296.10     1467.24     29.14 o 
   2  -2   8     1405.03     1230.03     26.14 o 
   3  -2   8    12270.62    12450.04    139.56 o 
   4  -2   8     4225.83     4260.24    131.29 o 
   5  -2   8     1367.35     1300.07     36.74 o 
   6  -2   8        1.06       46.78     19.89 o 
   7  -2   8      492.14      467.85     27.35 o 
   8  -2   8     2086.82     2067.02     59.24 o 
   9  -2   8        7.19       21.40     14.55 o 
  -9  -1   8      386.88      329.00     38.52 o 
  -8  -1   8        9.49       10.11     14.80 o 
  -7  -1   8      620.13      638.39     35.04 o 
  -6  -1   8     1366.67     1354.28     65.63 o 
  -5  -1   8     1971.44     1938.35     47.47 o 
  -4  -1   8     2251.90     2158.87     40.85 o 
  -3  -1   8      311.91      332.55     13.95 o 
  -2  -1   8     9746.76    10217.83     99.57 o 
  -1  -1   8     1591.07     1313.87     34.15 o 
   0  -1   8     7021.84     7043.80    128.77 o 
   1  -1   8       93.75      155.27     26.35 o 
   2  -1   8     2941.99     3001.99     63.35 o 
   3  -1   8     3667.47     3591.00    119.86 o 
   4  -1   8     2639.31     2881.85     49.05 o 
   5  -1   8     1312.41     1346.37     46.05 o 
   6  -1   8       10.95       24.53      8.13 o 
   7  -1   8     3895.64     3899.51     72.22 o 
   8  -1   8       50.06       28.44     16.06 o 
   9  -1   8     1763.72     1800.75     66.06 o 
  10  -1   8        5.22       13.07     14.40 o 
  -9   0   8      704.56      815.02     95.74 o 
  -8   0   8     3053.31     3271.61    100.06 o 
  -7   0   8     2770.40     2810.72     91.31 o 
  -6   0   8      103.95      109.48     22.75 o 
  -5   0   8      283.26      237.63     12.33 o 
  -4   0   8    14311.31    14561.75    138.90 o 
  -3   0   8      969.50      907.94     18.77 o 
  -2   0   8     9561.73    10101.59     97.77 o 
  -1   0   8     1982.33     2043.12     52.62 o 
   0   0   8     4422.79     4742.60     59.64 o 
   1   0   8     5276.33     5221.02     71.63 o 
   2   0   8    19095.62    20257.68    237.60 o 
   3   0   8      614.52      823.99     34.48 o 
   4   0   8      446.13      392.05     23.99 o 
   5   0   8     5359.28     5286.73     96.86 o 
   6   0   8     1702.32     1656.79     45.85 o 
   7   0   8     6857.44     6987.89    111.65 o 
   8   0   8      339.82      319.85     36.40 o 
   9   0   8      637.85      531.92     69.41 o 
  10   0   8      137.41       91.20     31.40 o 
  -9   1   8      512.32      428.70     73.21 o 
  -8   1   8     1891.25     1832.87     71.51 o 
  -7   1   8      818.73      837.64     42.24 o 
  -6   1   8       16.21       33.51     15.67 o 
  -5   1   8      203.92      240.86     27.23 o 
  -4   1   8     1764.73     1687.88     55.69 o 
  -3   1   8     5541.28     5637.98     93.60 o 
  -2   1   8       53.63       59.60      7.06 o 
  -1   1   8      546.82      486.11     11.49 o 
   0   1   8      195.18      244.65     10.93 o 
   1   1   8     9523.01     9473.73    118.26 o 
   2   1   8     1298.20     1204.86     27.30 o 
   3   1   8     1257.77     1163.13     48.25 o 
   4   1   8       81.75      120.27     17.44 o 
   5   1   8      252.25      236.96     29.11 o 
   6   1   8     2888.70     2820.86     62.54 o 
   7   1   8      355.47      292.76     23.18 o 
   8   1   8      339.98      356.29     35.39 o 
   9   1   8       16.54       24.89     12.38 o 
  10   1   8     1322.11     1359.25     62.58 o 
  -9   2   8      104.47      125.20     38.05 o 
  -8   2   8      363.70      348.71     63.07 o 
  -7   2   8      764.06      889.16     82.76 o 
  -6   2   8     2089.17     1910.01     55.13 o 
  -5   2   8     8584.57     8715.01    444.60 o 
  -4   2   8     3362.62     3293.66     65.54 o 
  -3   2   8       10.23       25.39     25.97 o 
  -2   2   8      961.66      929.09     37.13 o 
  -1   2   8     8431.41     8219.80    106.45 o 
   0   2   8       38.32       40.10     13.47 o 
   1   2   8     9910.37    10384.76    121.43 o 
   2   2   8     1391.34     1347.29     57.16 o 
   3   2   8     4153.62     4482.03     70.54 o 
   4   2   8     8693.82     8787.44    103.29 o 
   5   2   8     3258.28     3193.63     54.80 o 
   6   2   8       26.76       62.72     31.73 o 
   7   2   8      511.15      590.94     43.54 o 
   8   2   8     2529.93     2441.77     59.98 o 
   9   2   8       14.15       27.50     11.88 o 
  10   2   8      940.38      923.93     38.34 o 
  -9   3   8      320.91      266.62     67.64 o 
  -8   3   8      473.07      423.91    107.98 o 
  -7   3   8     1231.85     1270.09     78.40 o 
  -6   3   8       55.71       92.67     20.74 o 
  -5   3   8      403.03      380.15     54.36 o 
  -4   3   8     1315.94     1316.25    136.70 o 
  -3   3   8     1366.31     1411.51     42.76 o 
  -2   3   8     1320.31     1197.01     55.29 o 
  -1   3   8      231.83      227.40      9.43 o 
   0   3   8     2691.75     2928.12     56.94 o 
   1   3   8     2745.70     2610.21     46.85 o 
   2   3   8     3203.69     3317.84     52.06 o 
   3   3   8      169.62      233.74     25.41 o 
   4   3   8     2409.94     2356.19     49.34 o 
   5   3   8     2885.42     2940.29     85.78 o 
   6   3   8      844.92      829.60     32.80 o 
   7   3   8      254.63      258.48     36.20 o 
   8   3   8       56.51       46.24     11.81 o 
   9   3   8     1251.90     1291.80     60.35 o 
  10   3   8       10.64       12.15     12.57 o 
  -8   4   8     1868.40     1699.77     84.14 o 
  -7   4   8     1881.91     1870.62     47.04 o 
  -6   4   8      246.76      308.88     36.59 o 
  -5   4   8       64.49       65.88     13.73 o 
  -4   4   8    12935.83    13382.66    182.30 o 
  -3   4   8      145.78      149.85     31.33 o 
  -2   4   8     9348.20     9426.38    131.90 o 
  -1   4   8     2826.03     2711.78     64.86 o 
   0   4   8     1751.73     1840.35     35.40 o 
   1   4   8     6010.27     6096.93     70.57 o 
   2   4   8    13091.46    12957.74    176.57 o 
   3   4   8     2262.65     2418.69     60.44 o 
   4   4   8     1507.98     1546.78     48.51 o 
   5   4   8     5184.31     5461.08    187.52 o 
   6   4   8      467.27      476.18     29.63 o 
   7   4   8     4961.59     5086.15    142.02 o 
   8   4   8      301.39      313.29     49.65 o 
   9   4   8      272.55      291.57     46.60 o 
  10   4   8      237.84      160.60     46.36 o 
  -8   5   8     1050.18     1129.07    102.65 o 
  -7   5   8       31.06       19.72      8.50 o 
  -6   5   8       11.52       28.90     14.68 o 
  -5   5   8       53.95       57.43     30.97 o 
  -4   5   8     6293.58     6177.74    102.69 o 
  -3   5   8       99.27      145.20     31.45 o 
  -2   5   8       21.17       21.35     16.88 o 
  -1   5   8       80.75      117.94      9.09 o 
   0   5   8     2038.70     2100.47     38.55 o 
   1   5   8      143.69      119.18     18.79 o 
   2   5   8        1.13       12.67      7.84 o 
   3   5   8       29.84       29.48      8.11 o 
   4   5   8      806.43      768.24     27.01 o 
   5   5   8     2997.51     3080.83     49.34 o 
   6   5   8      533.16      535.88     50.98 o 
   7   5   8       48.02       23.85      8.47 o 
   8   5   8      159.08      160.44     26.43 o 
   9   5   8      475.79      465.46     28.98 o 
  -8   6   8      971.05      914.91     76.87 o 
  -7   6   8      802.53      793.79     40.03 o 
  -6   6   8     1969.44     1980.90     80.04 o 
  -5   6   8     3358.34     3425.90     77.43 o 
  -4   6   8     1172.92     1313.83     64.88 o 
  -3   6   8       64.18       70.12     17.31 o 
  -2   6   8       41.56       33.66      3.95 o 
  -1   6   8    24802.64    25591.90    105.87 o 
   0   6   8     2818.50     2701.46     35.83 o 
   1   6   8     7392.93     7526.80     86.88 o 
   2   6   8      449.33      394.23     24.21 o 
   3   6   8     1015.21     1011.51     40.41 o 
   4   6   8    10907.00    11058.13    133.88 o 
   5   6   8     5217.16     5213.73     87.04 o 
   6   6   8     1498.67     1624.16     45.95 o 
   7   6   8      742.94      698.42     42.64 o 
   8   6   8     3397.16     3486.32     89.57 o 
   9   6   8       83.18       50.24     11.84 o 
  -8   7   8      758.09      725.65     52.12 o 
  -7   7   8     1980.41     2192.11     81.71 o 
  -6   7   8       46.90       64.49     20.68 o 
  -5   7   8      288.45      344.37     31.23 o 
  -4   7   8      625.99      731.20     53.26 o 
  -3   7   8     1021.73     1076.93     47.36 o 
  -2   7   8      499.91      482.65     15.23 o 
  -1   7   8    11445.68    12066.57    101.27 o 
   0   7   8     1721.16     1690.92     33.22 o 
   1   7   8     2583.01     2603.18     35.69 o 
   2   7   8      909.86      923.34     30.59 o 
   3   7   8     1142.72     1036.43     30.83 o 
   4   7   8      856.53      816.62     42.67 o 
   5   7   8      964.65      997.95     27.26 o 
   6   7   8     1556.89     1577.51     47.93 o 
   7   7   8      179.23      131.22     24.94 o 
   8   7   8      689.39      734.17     29.36 o 
   9   7   8      249.73      246.60     30.12 o 
  -7   8   8     2743.30     2558.10     99.29 o 
  -6   8   8     1827.17     1786.80     80.70 o 
  -5   8   8      700.58      687.24     45.21 o 
  -4   8   8     2228.50     2224.69     53.79 o 
  -3   8   8      317.99      332.00     58.62 o 
  -2   8   8     3778.27     3909.08     62.26 o 
  -1   8   8      596.68      573.36     17.73 o 
   0   8   8      814.55      698.66     15.46 o 
   1   8   8     3681.78     3699.68     60.20 o 
   2   8   8     8059.62     8051.46     87.28 o 
   3   8   8     1842.15     1777.60     42.07 o 
   4   8   8     1475.15     1458.55     36.80 o 
   5   8   8      833.73      885.24     42.70 o 
   6   8   8      283.04      260.15     20.58 o 
   7   8   8     4361.61     4442.17     86.10 o 
   8   8   8      354.05      284.65     51.83 o 
   9   8   8      130.55       71.25     30.13 o 
  -7   9   8      170.78      125.66     26.70 o 
  -6   9   8     1385.22     1474.84     76.79 o 
  -5   9   8      946.18      918.60     36.00 o 
  -4   9   8     3716.85     3783.10    123.75 o 
  -3   9   8      503.88      477.60     47.28 o 
  -2   9   8       68.73       66.05     12.49 o 
  -1   9   8       38.68       44.07      9.09 o 
   0   9   8     7241.85     7231.30    103.40 o 
   1   9   8     2975.64     3054.87     72.54 o 
   2   9   8      500.37      521.77     20.88 o 
   3   9   8      778.66      703.54     22.75 o 
   4   9   8     1125.24     1178.19     91.57 o 
   5   9   8     1425.97     1299.85    104.79 o 
   6   9   8        8.63        3.65     12.88 o 
   7   9   8       15.55       23.83     17.24 o 
   8   9   8       23.11       25.54     17.20 o 
  -6  10   8     1293.06     1362.60    103.43 o 
  -5  10   8     1854.98     1676.19     87.20 o 
  -4  10   8      835.50      916.89     42.28 o 
  -3  10   8     1807.44     1579.70     94.78 o 
  -2  10   8      114.65       96.04     25.42 o 
  -1  10   8     3999.73     3842.76     91.42 o 
   0  10   8        1.86       18.98     11.62 o 
   1  10   8     4935.65     5241.32    150.39 o 
   2  10   8        4.55       16.51     10.54 o 
   3  10   8       52.39       77.20     36.91 o 
   4  10   8     5130.92     5209.15    113.15 o 
   5  10   8     1417.12     1463.09     46.96 o 
   6  10   8      722.27      729.45     58.44 o 
   7  10   8       72.14       30.63     22.78 o 
   8  10   8     1562.17     1575.83    136.48 o 
  -6  11   8      551.27      571.54     50.29 o 
  -5  11   8      469.51      437.27     48.71 o 
  -3  11   8     4591.36     4390.59    151.29 o 
  -2  11   8       76.61       95.64     30.40 o 
  -1  11   8     6156.00     5999.05    118.13 o 
   0  11   8       70.96       81.21     27.56 o 
   1  11   8     2049.45     2104.39     63.11 o 
   2  11   8     2918.51     2757.32     65.91 o 
   3  11   8     2537.89     2343.87     90.81 o 
   4  11   8     1743.72     1830.37     58.35 o 
   5  11   8       57.70       48.71     26.25 o 
   6  11   8     1220.30     1268.74     69.99 o 
   7  11   8      586.18      569.75    126.00 o 
  -5  12   8       36.38       42.92     21.53 o 
  -4  12   8     1827.82     1872.83    100.79 o 
  -3  12   8      220.64      225.25     67.17 o 
  -2  12   8     2707.21     2701.31    133.76 o 
  -1  12   8       30.20       28.92     16.67 o 
   0  12   8       20.73       16.39     13.44 o 
   1  12   8      641.68      676.01     48.75 o 
   2  12   8     4016.01     3852.18    114.40 o 
   3  12   8      907.99      906.56     52.79 o 
   4  12   8      126.11      169.74     78.83 o 
   5  12   8      266.61      266.26     25.92 o 
   6  12   8      202.31      132.35     35.72 o 
   7  12   8     1806.00     1758.45     64.50 o 
  -4  13   8     4568.53     4327.29    156.65 o 
  -3  13   8      139.01      110.16     35.26 o 
  -2  13   8       78.69      166.31     47.00 o 
  -1  13   8      407.51      376.47     69.24 o 
   0  13   8     5660.44     5919.43    124.97 o 
   1  13   8      918.30      886.19     47.84 o 
   2  13   8     1154.22     1199.11     41.56 o 
   3  13   8      342.08      301.54     40.20 o 
   4  13   8     1386.56     1291.32     70.70 o 
   5  13   8     2810.95     2866.28    125.57 o 
   6  13   8       40.13       47.10     15.43 o 
  -3  14   8      796.24      821.18    128.04 o 
  -2  14   8      242.54      213.38     82.26 o 
  -1  14   8     1805.69     2044.72    107.44 o 
   0  14   8        2.98       21.99     12.26 o 
   1  14   8     2065.80     2088.03     76.83 o 
   2  14   8      229.56      172.96     41.20 o 
   3  14   8      132.65       82.94     18.41 o 
   4  14   8      909.91      804.05     32.93 o 
   5  14   8     1077.23      986.28    117.38 o 
  -2  15   8       65.31       19.96     18.46 o 
  -1  15   8     2956.01     2909.11     97.21 o 
   0  15   8       79.43       49.36     26.97 o 
   1  15   8      113.89      109.15     24.58 o 
   2  15   8     1712.30     1622.11     74.38 o 
   3  15   8     2542.08     2532.03    168.96 o 
   0 -14   9      231.01      240.99     51.50 o 
   1 -14   9       24.54       11.80     10.23 o 
  -3 -13   9     2239.31     2090.89     86.98 o 
  -2 -13   9        1.49       24.24     11.97 o 
  -1 -13   9      622.09      706.45     45.53 o 
   0 -13   9     1212.18     1461.03    111.02 o 
   1 -13   9     2470.79     2507.92     80.24 o 
   2 -13   9     1610.69     1862.17     72.43 o 
   3 -13   9        8.13        6.94     16.74 o 
  -4 -12   9     3368.62     3385.05     68.06 o 
  -3 -12   9      127.17      142.02     29.18 o 
  -2 -12   9     1195.73     1205.05     54.44 o 
  -1 -12   9      555.86      541.36     59.90 o 
   0 -12   9      782.66      788.17     68.92 o 
   1 -12   9     2863.75     2881.30     76.96 o 
   2 -12   9     1160.78     1100.42     67.60 o 
   3 -12   9        2.10       -1.14     12.16 o 
   4 -12   9      138.74       87.63     35.29 o 
  -5 -11   9      399.20      352.60     38.90 o 
  -4 -11   9      281.61      230.26     71.67 o 
  -3 -11   9      533.46      530.01     72.93 o 
  -2 -11   9     3590.09     3699.31     88.02 o 
  -1 -11   9     2039.95     2017.21    142.53 o 
   0 -11   9      903.96      881.77     58.69 o 
   1 -11   9      216.39      239.95     55.12 o 
   2 -11   9       63.67       41.58     34.51 o 
   3 -11   9     2824.70     3003.92     64.52 o 
   4 -11   9       30.51       17.72     11.59 o 
   5 -11   9     1117.75     1107.41     54.10 o 
  -6 -10   9        4.48       19.05      6.98 o 
  -5 -10   9     1932.67     1918.70     85.66 o 
  -4 -10   9      193.51      188.32     27.25 o 
  -3 -10   9       98.69      127.39     22.32 o 
  -2 -10   9     1743.98     1585.08     56.42 o 
  -1 -10   9     4000.06     3573.64     93.90 o 
   0 -10   9     1661.14     1686.61     55.42 o 
   1 -10   9        0.04       17.10     15.70 o 
   2 -10   9      989.70     1092.10     39.72 o 
   3 -10   9      608.15      520.02     33.25 o 
   4 -10   9     2339.62     2224.37     81.43 o 
   5 -10   9        1.38       22.65     12.86 o 
   6 -10   9      116.08      136.95     30.60 o 
  -6  -9   9      636.28      599.82     45.23 o 
  -5  -9   9     1555.56     1645.49     67.77 o 
  -4  -9   9      220.52      219.92     35.24 o 
  -3  -9   9     9257.44     9589.98    174.99 o 
  -2  -9   9      415.07      476.64     63.25 o 
  -1  -9   9        7.08       11.48     12.33 o 
   0  -9   9     6580.84     6245.13    204.97 o 
   1  -9   9     2300.14     2366.00     63.53 o 
   2  -9   9      628.29      660.10     46.16 o 
   3  -9   9      808.07      826.02     34.12 o 
   4  -9   9     1669.61     1790.42     56.79 o 
   5  -9   9        0.07        0.21     12.23 o 
   6  -9   9     2710.36     2802.02     79.62 o 
   7  -9   9      342.20      294.05     68.41 o 
  -7  -8   9      146.28       96.31     30.39 o 
  -6  -8   9      207.79      203.13     35.27 o 
  -5  -8   9       22.17       12.56     19.71 o 
  -4  -8   9     1814.15     1799.27     53.79 o 
  -3  -8   9      820.43      760.31     39.44 o 
  -2  -8   9      691.47      717.73     21.82 o 
  -1  -8   9      485.83      445.82     23.41 o 
   0  -8   9     1574.96     1621.08     49.14 o 
   1  -8   9     9198.34     8776.25    243.24 o 
   2  -8   9      167.74      154.70     27.04 o 
   3  -8   9      242.18      263.59     54.63 o 
   4  -8   9      162.13      160.58     44.53 o 
   5  -8   9     2090.95     2105.14     74.93 o 
   6  -8   9        0.13       22.68     13.57 o 
   7  -8   9      319.33      216.56     50.06 o 
  -7  -7   9      369.51      374.79     50.30 o 
  -6  -7   9     8642.47     8626.76    104.79 o 
  -5  -7   9       15.81       33.54     13.08 o 
  -4  -7   9     1374.80     1313.39     42.55 o 
  -3  -7   9      906.98      905.42     29.08 o 
  -2  -7   9     6011.59     6448.21     94.76 o 
  -1  -7   9     4038.71     3977.01     71.30 o 
   0  -7   9     9829.59     9641.92    105.20 o 
   1  -7   9      124.36       75.43     29.48 o 
   2  -7   9       23.17       30.11     20.10 o 
   3  -7   9    12818.67    13228.65    210.32 o 
   4  -7   9      853.64      732.88     45.96 o 
   5  -7   9     1685.12     1608.60     67.45 o 
   6  -7   9     1366.08     1462.56     56.48 o 
   7  -7   9     1796.61     1586.35     64.28 o 
   8  -7   9      543.18      522.92     88.80 o 
  -8  -6   9     1157.26      993.37    116.56 o 
  -7  -6   9       76.99       46.19     15.53 o 
  -6  -6   9      331.27      343.22     36.37 o 
  -5  -6   9     1400.22     1440.92     39.29 o 
  -4  -6   9     1570.32     1641.12     41.28 o 
  -3  -6   9        1.47       15.49      6.86 o 
  -2  -6   9       14.75       30.49      8.06 o 
  -1  -6   9     2119.17     2073.01     50.83 o 
   0  -6   9     2257.48     2249.27     43.50 o 
   1  -6   9       19.69       11.86      6.70 o 
   2  -6   9       60.33       31.72     15.52 o 
   3  -6   9     1411.86     1536.92     53.47 o 
   4  -6   9     4538.41     4413.99    153.94 o 
   5  -6   9        4.99       -0.12     15.07 o 
   6  -6   9        2.11       23.65     18.40 o 
   7  -6   9       18.60       49.60     14.04 o 
   8  -6   9      896.46     1106.10    146.78 o 
  -8  -5   9      980.04      861.30     63.09 o 
  -7  -5   9     3930.96     4013.69    101.80 o 
  -6  -5   9      756.98      778.20     25.52 o 
  -5  -5   9      174.54      155.61     25.60 o 
  -4  -5   9     4622.89     4847.90     69.39 o 
  -3  -5   9    12185.74    12275.86    129.01 o 
  -2  -5   9       54.38       69.90     12.57 o 
  -1  -5   9      141.44      183.17     19.61 o 
   0  -5   9     6061.65     5983.33    191.23 o 
   1  -5   9     3690.14     3698.17     47.18 o 
   2  -5   9     8424.93     8598.83    158.97 o 
   3  -5   9     2367.55     2202.27     55.63 o 
   4  -5   9      859.92      847.07     56.32 o 
   5  -5   9       33.92       45.11     17.71 o 
   6  -5   9     8807.48     8789.29    171.14 o 
   7  -5   9      153.41      146.69     39.44 o 
   8  -5   9      545.69      718.36     61.55 o 
   9  -5   9      848.56      931.42     41.44 o 
  -8  -4   9        8.05       29.40     12.95 o 
  -7  -4   9      173.05      201.32     54.28 o 
  -6  -4   9      454.18      555.73     67.91 o 
  -5  -4   9     3420.99     3324.31     70.96 o 
  -4  -4   9      868.67      910.52     34.01 o 
  -3  -4   9      946.62      888.12     42.87 o 
  -2  -4   9      150.21      208.81     34.52 o 
  -1  -4   9     3242.08     3201.68     52.97 o 
   0  -4   9      484.72      605.28     22.12 o 
   1  -4   9       14.22       28.83      5.89 o 
   2  -4   9       17.83       30.63      7.82 o 
   3  -4   9      495.42      465.85     22.81 o 
   4  -4   9     1986.28     1898.92     57.60 o 
   5  -4   9      248.32      282.29     15.67 o 
   6  -4   9       30.14       37.13     21.21 o 
   7  -4   9      798.00      850.43     65.92 o 
   8  -4   9      198.44      225.24     62.26 o 
   9  -4   9      313.23      335.56     50.74 o 
  -8  -3   9      336.93      306.47     70.32 o 
  -7  -3   9      159.90      160.62     32.66 o 
  -6  -3   9     7642.48     7618.12    138.08 o 
  -5  -3   9      574.99      521.40     40.48 o 
  -4  -3   9    12494.42    12622.55    136.87 o 
  -3  -3   9      650.93      617.05     24.58 o 
  -2  -3   9      766.88      675.66     41.97 o 
  -1  -3   9     8364.81     8555.79     74.50 o 
   0  -3   9    13638.65    14164.63    132.38 o 
   1  -3   9       35.17       65.18     15.39 o 
   2  -3   9      411.01      387.89     21.22 o 
   3  -3   9    10887.12    10727.92    103.06 o 
   4  -3   9      813.13      724.85     53.51 o 
   5  -3   9     8572.20     8102.10    179.97 o 
   6  -3   9     1126.96     1001.56     63.30 o 
   7  -3   9     1376.57     1421.29     64.38 o 
   8  -3   9     1150.80     1012.63     52.08 o 
   9  -3   9     2157.61     2429.82    142.10 o 
  -8  -2   9     2015.86     1850.72     87.77 o 
  -7  -2   9       50.84       70.38     22.35 o 
  -6  -2   9      205.72      170.91     31.58 o 
  -5  -2   9       74.11       77.69     15.64 o 
  -4  -2   9     4764.59     4773.66     80.09 o 
  -3  -2   9     1615.78     1532.33     33.95 o 
  -2  -2   9      129.14      137.73     21.26 o 
  -1  -2   9      149.66      127.23     17.56 o 
   0  -2   9     1040.17      964.27     27.45 o 
   1  -2   9     1520.42     1561.78     70.08 o 
   2  -2   9     2636.96     2362.69     39.54 o 
   3  -2   9     1393.49     1357.66     36.42 o 
   4  -2   9       19.72       63.63     15.63 o 
   5  -2   9     1048.55      950.99     35.92 o 
   6  -2   9      403.79      390.93     28.82 o 
   7  -2   9     2046.72     2027.09     47.21 o 
   8  -2   9      330.91      371.19     53.66 o 
   9  -2   9      421.70      424.73     55.78 o 
  -8  -1   9      115.56      103.78     27.09 o 
  -7  -1   9     3878.95     3794.99    103.37 o 
  -6  -1   9       10.09       32.69     18.92 o 
  -5  -1   9       38.32       49.79     23.25 o 
  -4  -1   9      309.79      311.01     17.97 o 
  -3  -1   9    16967.71    17594.39    140.32 o 
  -2  -1   9     5238.19     5140.09     84.70 o 
  -1  -1   9     2298.97     2321.59     43.00 o 
   0  -1   9     2327.83     2391.06     58.51 o 
   1  -1   9     1069.08     1145.05     31.68 o 
   2  -1   9    18857.47    20043.72    526.95 o 
   3  -1   9     3105.33     3065.68     73.61 o 
   4  -1   9       22.50       20.80     12.72 o 
   5  -1   9      743.35      707.78     29.17 o 
   6  -1   9    12564.79    12356.21    152.55 o 
   7  -1   9      850.10      927.02     30.20 o 
   8  -1   9     2095.69     2027.09     81.36 o 
   9  -1   9      592.00      638.35     51.75 o 
  -8   0   9      353.15      353.76     73.17 o 
  -7   0   9       16.75       24.71     20.24 o 
  -6   0   9      356.35      356.75     61.62 o 
  -5   0   9     6489.20     6277.96    334.52 o 
  -4   0   9      699.50      721.74     20.44 o 
  -3   0   9      429.55      421.43     20.40 o 
  -2   0   9     1562.07     1653.05     30.13 o 
  -1   0   9     7829.90     8283.96     93.67 o 
   0   0   9    10331.78    10789.74    130.25 o 
   1   0   9     3790.88     3494.86    108.70 o 
   2   0   9      765.59      745.54     23.25 o 
   3   0   9     1553.48     1576.88     39.16 o 
   4   0   9    11084.02    11096.68    132.23 o 
   5   0   9       17.85       10.17     10.16 o 
   6   0   9      366.44      410.20     41.43 o 
   7   0   9       36.65       23.30     13.96 o 
   8   0   9     2146.84     2046.18     86.40 o 
   9   0   9      755.60      728.69     32.83 o 
  -8   1   9      904.30      850.40     43.13 o 
  -7   1   9       11.79       36.32     15.68 o 
  -6   1   9     3038.93     2947.61    138.52 o 
  -5   1   9      412.05      471.83     43.21 o 
  -4   1   9     5808.59     5792.05    148.86 o 
  -3   1   9        2.53       17.96     11.63 o 
  -2   1   9      434.70      479.73     27.06 o 
  -1   1   9     1713.06     1810.81     35.04 o 
   0   1   9     8043.47     8359.33     91.54 o 
   1   1   9     2716.91     3068.72    144.64 o 
   2   1   9        0.71       36.19      6.88 o 
   3   1   9      405.94      419.28     18.33 o 
   4   1   9      217.55      219.20     22.52 o 
   5   1   9    10863.08    11352.65    123.48 o 
   6   1   9      608.20      616.73     34.32 o 
   7   1   9       10.49       17.86     13.95 o 
   8   1   9     1728.62     1718.73     52.17 o 
   9   1   9     1929.29     2036.18    109.20 o 
  -8   2   9     3845.56     3735.92    245.85 o 
  -7   2   9      114.76      107.40     25.64 o 
  -6   2   9     3814.14     3860.36    126.86 o 
  -5   2   9      211.75      221.73     43.87 o 
  -4   2   9     1562.22     1516.07     41.43 o 
  -3   2   9     2089.30     2068.84     64.76 o 
  -2   2   9     4205.83     4428.75     78.68 o 
  -1   2   9     1253.11     1253.78     32.06 o 
   0   2   9      325.97      299.12     17.23 o 
   1   2   9     7824.66     8113.25     94.97 o 
   2   2   9     1850.76     1939.30     46.92 o 
   3   2   9    12709.40    12697.34    100.39 o 
   4   2   9     1324.25     1257.57     34.62 o 
   5   2   9     1718.51     1756.01     46.17 o 
   6   2   9      735.23      693.04     39.68 o 
   7   2   9     5719.42     5738.48    138.06 o 
   8   2   9      101.68       96.53     15.50 o 
   9   2   9      177.48      143.37     33.64 o 
  -8   3   9      350.28      250.74     49.86 o 
  -7   3   9     3427.26     3311.24    117.10 o 
  -6   3   9      125.58      133.59     28.56 o 
  -5   3   9      317.26      310.51     39.61 o 
  -4   3   9       16.88       17.40     11.38 o 
  -3   3   9     5237.34     5205.58     74.99 o 
  -2   3   9     2333.48     2283.90    118.78 o 
  -1   3   9     3327.11     3277.48     34.33 o 
   0   3   9       19.30       25.01      7.24 o 
   1   3   9     1735.35     1725.09     44.23 o 
   2   3   9    12876.51    13912.47    158.38 o 
   4   3   9      841.87      739.01     29.59 o 
   5   3   9      385.65      437.73     66.60 o 
   6   3   9     4864.13     4951.03     63.94 o 
   7   3   9     1473.09     1468.82     46.50 o 
   8   3   9     1811.15     1894.61     59.41 o 
   9   3   9       68.12       81.13     21.77 o 
  -8   4   9     1185.53     1185.13     66.85 o 
  -7   4   9      355.62      320.80     56.90 o 
  -6   4   9      313.90      321.03     31.52 o 
  -5   4   9     9154.52     9195.02    243.85 o 
  -4   4   9      238.71      293.30     25.29 o 
  -3   4   9     4028.75     4083.72     93.18 o 
  -2   4   9     1142.73     1076.15     36.75 o 
  -1   4   9     3018.43     3047.61     37.82 o 
   0   4   9     2419.46     2541.30     39.84 o 
   1   4   9     5755.81     5987.48    156.72 o 
   2   4   9       82.80       97.24     16.45 o 
   3   4   9      452.41      509.03     24.25 o 
   4   4   9    14022.82    14169.66    164.31 o 
   5   4   9       91.11       91.73     24.71 o 
   6   4   9     1947.23     1953.24     39.83 o 
   7   4   9      687.72      702.44     42.84 o 
   8   4   9      816.23      777.08     35.16 o 
   9   4   9     1117.80     1248.04     74.90 o 
  -8   5   9       29.16       56.07     26.11 o 
  -7   5   9      704.73      621.66     39.68 o 
  -6   5   9      472.37      524.43     35.11 o 
  -5   5   9        1.06       25.97     12.09 o 
  -4   5   9     1028.03     1044.91     72.32 o 
  -3   5   9     1177.12     1269.59    127.54 o 
  -2   5   9     2305.81     2286.33     65.56 o 
  -1   5   9       13.44       13.51      4.27 o 
   0   5   9     1269.97     1294.27     27.59 o 
   1   5   9     4259.65     4182.45    100.69 o 
   2   5   9       75.12       86.33     14.56 o 
   3   5   9      108.17      128.11     18.63 o 
   4   5   9      157.43      180.93     28.53 o 
   5   5   9     5339.20     5402.37     80.72 o 
   6   5   9      153.90      154.67     25.46 o 
   7   5   9       39.71       37.23     14.93 o 
   8   5   9     1127.17     1245.51     52.81 o 
   9   5   9      679.00      673.71     49.75 o 
  -8   6   9     2513.07     2411.35     65.84 o 
  -7   6   9       12.43       26.11     12.96 o 
  -6   6   9     6267.64     6332.92    156.47 o 
  -5   6   9      111.85      130.07     24.40 o 
  -4   6   9      117.72      116.31     38.91 o 
  -3   6   9     6432.33     6528.67    138.84 o 
  -2   6   9    15100.64    15936.01    198.40 o 
  -1   6   9     2215.01     2292.02     41.91 o 
   0   6   9      799.55      805.26     22.60 o 
   1   6   9     7858.18     8173.48    132.53 o 
   2   6   9      429.88      406.15     20.58 o 
   3   6   9     8150.49     8223.56    160.67 o 
   4   6   9     2200.60     2187.59     49.49 o 
   5   6   9      825.59      820.29     38.80 o 
   6   6   9      809.39      780.39     40.45 o 
   7   6   9     8379.74     8382.52    204.15 o 
   8   6   9      150.78      160.85     33.46 o 
   9   6   9      310.02      188.18     49.89 o 
  -7   7   9      672.46      596.94     47.49 o 
  -6   7   9        0.68       15.81     23.89 o 
  -5   7   9       49.61       77.49     23.23 o 
  -4   7   9      770.62      737.98     42.47 o 
  -3   7   9     1016.68     1002.87     33.88 o 
  -2   7   9      760.70      782.43     39.90 o 
  -1   7   9       80.89       58.94     11.46 o 
   0   7   9     4147.48     4214.18     74.63 o 
   1   7   9    10421.14    10522.81    128.73 o 
   2   7   9     4010.57     4049.96     78.04 o 
   3   7   9        4.10       11.75      7.88 o 
   4   7   9     1478.31     1347.86     33.05 o 
   5   7   9      680.80      729.99     31.77 o 
   6   7   9     1200.93     1218.42     56.50 o 
   7   7   9       25.22       22.36     13.64 o 
   8   7   9      939.86      870.45     53.37 o 
   9   7   9      251.75      188.41     40.67 o 
  -7   8   9      412.71      392.89     29.59 o 
  -6   8   9       93.73       79.55     18.11 o 
  -5   8   9     3044.32     2978.56     95.64 o 
  -4   8   9     1122.93     1166.67     59.30 o 
  -3   8   9     5828.44     6061.79    104.16 o 
  -2   8   9      324.76      334.45     41.06 o 
  -1   8   9        3.13        2.31      4.35 o 
   0   8   9     9194.63     9160.04    134.39 o 
   1   8   9     8478.95     8565.60    101.27 o 
   2   8   9     1424.86     1357.45     54.66 o 
   3   8   9     1002.74     1081.63     32.62 o 
   4   8   9     7073.12     7308.27    110.00 o 
   5   8   9      333.16      306.22     36.00 o 
   6   8   9     3110.10     3140.75    100.72 o 
   7   8   9      734.91      844.53     44.48 o 
   8   8   9      369.84      462.75     32.47 o 
  -6   9   9      201.75      142.06     43.78 o 
  -5   9   9      960.48      930.51     94.92 o 
  -4   9   9      129.59      162.81     29.37 o 
  -3   9   9      880.93      830.90     23.28 o 
  -2   9   9      172.01      224.94     19.51 o 
  -1   9   9     1077.93     1056.62     26.03 o 
   0   9   9       15.96       30.74      7.45 o 
   1   9   9     1419.83     1439.86     32.47 o 
   2   9   9     1904.67     1943.02    198.36 o 
   3   9   9       40.03       37.55     13.26 o 
   4   9   9      187.47      150.75     39.68 o 
   5   9   9      838.93      903.99     56.95 o 
   6   9   9      340.73      357.82     47.89 o 
   7   9   9        5.91       19.48     12.39 o 
   8   9   9      182.66      149.67     55.32 o 
  -6  10   9     5714.64     5693.04    193.99 o 
  -5  10   9        0.69        5.94     14.52 o 
  -4  10   9      143.08      127.61     53.22 o 
  -3  10   9      207.96      170.32     37.12 o 
  -2  10   9     4662.43     4234.73    122.89 o 
  -1  10   9     2548.85     2544.37    156.98 o 
   0  10   9     1976.91     1997.32     94.10 o 
   1  10   9     1526.78     1526.18     85.05 o 
   2  10   9     1501.75     1490.98     48.57 o 
   3  10   9    12687.36    12775.72    227.86 o 
   4  10   9      449.90      433.27     44.34 o 
   5  10   9       68.81       70.08     21.68 o 
   6  10   9      952.22     1061.72     51.20 o 
   7  10   9     2602.84     2536.05    220.75 o 
   8  10   9      167.98       92.81     44.24 o 
  -5  11   9     1491.73     1433.27     90.49 o 
  -4  11   9     3567.64     3796.88    144.56 o 
  -3  11   9     1100.15     1053.94     59.51 o 
  -2  11   9      332.28      337.13     37.98 o 
  -1  11   9      123.64       98.78     26.90 o 
   0  11   9      826.75      849.80     31.24 o 
   1  11   9     3180.83     3389.10     85.05 o 
   2  11   9      785.21      783.49     38.83 o 
   3  11   9      214.87      274.62     54.10 o 
   4  11   9       56.24       56.42     24.25 o 
   5  11   9     1111.57     1039.60     50.93 o 
   6  11   9      285.07      215.23     42.27 o 
   7  11   9       21.99       13.41     20.20 o 
  -5  12   9      903.55      884.70     59.51 o 
  -4  12   9      630.89      672.11     84.69 o 
  -3  12   9     3596.17     3147.45    142.78 o 
  -2  12   9        7.42       20.60      8.30 o 
  -1  12   9      188.68       69.10     28.11 o 
   0  12   9     2776.89     2678.84     91.44 o 
   1  12   9     1425.64     1444.62     51.29 o 
   2  12   9     1757.62     1690.62    148.11 o 
   3  12   9      317.87      257.75     54.32 o 
   4  12   9     3736.50     3564.92     84.96 o 
   5  12   9      139.07       68.98     26.76 o 
   6  12   9     3546.94     3704.52     99.07 o 
  -4  13   9        0.32       32.76     27.32 o 
  -3  13   9      193.42      189.70     65.09 o 
  -2  13   9     3391.10     3644.74    237.05 o 
  -1  13   9      962.54      913.53     66.02 o 
   0  13   9     1357.40     1364.96     92.49 o 
   1  13   9       12.89       26.45     14.97 o 
   2  13   9     1108.45     1094.94     54.15 o 
   3  13   9       31.77       58.13     22.13 o 
   4  13   9     2231.17     2300.04     67.81 o 
   5  13   9       77.74       86.21     18.54 o 
  -3  14   9      108.49      179.11     47.21 o 
  -2  14   9     1769.47     1781.20    110.30 o 
  -1  14   9     1661.94     1499.22     94.42 o 
   0  14   9      464.45      460.23     67.60 o 
   1  14   9        1.06        9.52     13.62 o 
   2  14   9      561.02      446.81     33.55 o 
   3  14   9     3201.10     3302.01     93.72 o 
   4  14   9       19.11       31.50     14.34 o 
  -1  15   9      373.92      362.52     60.59 o 
   0  15   9      437.55      378.83     62.02 o 
   1  15   9     2376.17     2339.65     76.25 o 
   2  15   9       50.41       47.62     16.66 o 
  -1 -13  10      832.82      750.80     82.51 o 
   0 -13  10       26.91       27.19     12.90 o 
   1 -13  10       27.54       62.24     22.81 o 
   2 -13  10      468.53      487.16     56.33 o 
  -3 -12  10       13.57       16.09     13.69 o 
  -2 -12  10     3066.53     3197.48     87.14 o 
  -1 -12  10     1380.24     1397.54     65.20 o 
   0 -12  10     4910.89     4709.46    122.80 o 
   1 -12  10      691.19      602.60    116.45 o 
   2 -12  10      631.47      543.37     33.51 o 
   3 -12  10      476.96      551.42     35.37 o 
   4 -12  10     5263.24     5212.83    159.80 o 
  -4 -11  10     1154.83     1231.32     83.09 o 
  -3 -11  10      755.00      687.32     46.38 o 
  -2 -11  10     1448.07     1432.79     69.22 o 
  -1 -11  10      118.35      132.52     32.88 o 
   0 -11  10     1028.81     1012.82     76.68 o 
   1 -11  10        0.47       20.19     15.31 o 
   2 -11  10     2520.31     2646.18     72.09 o 
   3 -11  10      112.08      108.58     29.88 o 
   4 -11  10      291.82      319.96     70.92 o 
   5 -11  10        0.55       12.83     12.16 o 
  -5 -10  10      398.72      350.41     32.47 o 
  -4 -10  10     1203.46     1118.24     48.36 o 
  -3 -10  10     1728.35     1740.93     69.04 o 
  -2 -10  10     2073.31     1913.27     92.74 o 
  -1 -10  10        0.73       13.61     11.23 o 
   0 -10  10      422.88      446.22    106.40 o 
   1 -10  10     8220.70     8017.81    404.90 o 
   2 -10  10        3.27       15.49     21.85 o 
   3 -10  10     1982.30     2108.29     81.64 o 
   4 -10  10      405.08      383.00     72.41 o 
   5 -10  10      891.10      834.33     56.27 o 
   6 -10  10     2077.33     2329.44     57.73 o 
  -6  -9  10     1278.70     1303.42     78.58 o 
  -5  -9  10      325.69      231.24     46.48 o 
  -4  -9  10     1366.15     1377.69     64.96 o 
  -3  -9  10       58.57       67.65     15.20 o 
  -2  -9  10      346.08      326.15     31.69 o 
  -1  -9  10     2147.06     2224.85    129.54 o 
   0  -9  10       46.10       83.73     44.06 o 
   1  -9  10      845.74      847.98     34.64 o 
   2  -9  10        3.70       12.59     14.18 o 
   3  -9  10     1752.30     1815.50     52.58 o 
   4  -9  10      255.27      284.65     62.07 o 
   5  -9  10      985.69      974.11     88.95 o 
   6  -9  10        8.72       12.88     12.92 o 
  -6  -8  10     1123.18     1090.08     57.47 o 
  -5  -8  10     1335.09     1271.81     75.83 o 
  -4  -8  10      595.73      592.33     41.57 o 
  -3  -8  10       94.07      113.99     16.84 o 
  -2  -8  10     1646.73     1617.50     51.01 o 
  -1  -8  10     1524.53     1522.75     50.30 o 
   0  -8  10     3740.26     4047.01     89.35 o 
   1  -8  10      512.47      600.60     85.16 o 
   2  -8  10     1465.01     1447.71     51.75 o 
   3  -8  10     1817.96     1783.57     51.82 o 
   4  -8  10     3788.33     3946.59    110.84 o 
   5  -8  10      464.70      372.19     79.81 o 
   6  -8  10      260.87      386.13     72.53 o 
   7  -8  10      575.18      430.55     92.69 o 
  -7  -7  10     4636.09     4849.03    101.74 o 
  -6  -7  10      181.66      201.86     36.55 o 
  -5  -7  10        0.13       13.15     11.15 o 
  -4  -7  10     4033.30     3933.80     89.09 o 
  -3  -7  10     4936.73     4971.20     86.50 o 
  -2  -7  10     4650.18     4570.13     75.51 o 
  -1  -7  10      436.32      434.95     26.38 o 
   0  -7  10     1309.18     1331.73     35.80 o 
   1  -7  10      412.70      364.74     36.02 o 
   2  -7  10     8295.02     8654.95    132.91 o 
   3  -7  10     1625.32     1529.29     61.76 o 
   4  -7  10        2.99       33.13     17.70 o 
   5  -7  10      607.24      587.72     41.30 o 
   6  -7  10     1993.59     2009.84     76.56 o 
   7  -7  10     1366.62     1319.45     63.04 o 
  -7  -6  10      122.18      137.04     30.01 o 
  -6  -6  10      449.00      478.77     86.16 o 
  -5  -6  10      306.80      290.40     28.89 o 
  -4  -6  10     2087.83     2108.26     48.94 o 
  -3  -6  10     3549.37     3514.60     78.37 o 
  -2  -6  10      396.84      409.51     31.23 o 
  -1  -6  10      490.58      482.19     36.55 o 
   0  -6  10        6.21       12.49      7.50 o 
   1  -6  10     4509.37     4437.12     71.82 o 
   2  -6  10        7.28       33.20     14.08 o 
   3  -6  10     3134.25     3361.93     61.26 o 
   4  -6  10       81.45       89.89     20.59 o 
   5  -6  10     1541.95     1476.70     96.96 o 
   6  -6  10     2043.30     2078.73    133.80 o 
   7  -6  10      733.11      759.08    100.97 o 
   8  -6  10      222.59      247.46     48.73 o 
  -7  -5  10      612.26      608.00     34.01 o 
  -6  -5  10     3060.07     2988.24    240.99 o 
  -5  -5  10      789.90      788.24     85.37 o 
  -4  -5  10     3441.38     3437.42     68.33 o 
  -3  -5  10      467.08      494.92     20.07 o 
  -2  -5  10      334.08      345.34     23.77 o 
  -1  -5  10    10937.90    10976.74    118.87 o 
   0  -5  10     1943.82     1874.73     63.98 o 
   1  -5  10     7187.59     7221.05    166.91 o 
   2  -5  10      874.76      811.58     46.20 o 
   3  -5  10     1699.81     1689.10     69.35 o 
   4  -5  10     2567.02     2622.48     62.66 o 
   5  -5  10     4958.21     5287.87    137.13 o 
   6  -5  10      187.95      185.42     26.75 o 
   7  -5  10       26.36       49.76     27.86 o 
   8  -5  10     2829.28     2920.75    240.77 o 
  -8  -4  10      491.70      585.93     62.98 o 
  -7  -4  10       25.17       25.39     16.53 o 
  -6  -4  10      214.60      251.95     44.03 o 
  -5  -4  10     2448.08     2338.87     70.31 o 
  -4  -4  10     2053.37     2038.12     37.20 o 
  -3  -4  10      201.12      164.26     25.46 o 
  -2  -4  10     5275.21     5238.34     81.72 o 
  -1  -4  10     1457.13     1482.72     41.68 o 
   0  -4  10     3237.07     3225.34     78.20 o 
   1  -4  10      299.74      291.98     15.20 o 
   2  -4  10      131.93      126.52     12.35 o 
   3  -4  10      113.58      136.50     24.49 o 
   4  -4  10     5629.39     5520.16    132.69 o 
   5  -4  10      981.60      966.90     53.17 o 
   6  -4  10      536.29      631.76     69.78 o 
   7  -4  10       73.79       55.09     20.12 o 
   8  -4  10      266.76      177.51     44.20 o 
  -8  -3  10      714.89      537.47    128.36 o 
  -7  -3  10     4093.33     4251.31    216.85 o 
  -6  -3  10        0.88       21.20     10.91 o 
  -5  -3  10     1115.67     1306.86     64.88 o 
  -4  -3  10     1965.91     1960.34     44.17 o 
  -3  -3  10     8828.67     9074.49    109.56 o 
  -2  -3  10    11322.32    11812.96    126.99 o 
  -1  -3  10       79.12       61.28     10.85 o 
   0  -3  10      650.64      691.27     27.04 o 
   1  -3  10      167.42      200.26     30.97 o 
   2  -3  10    12963.64    13048.39    234.69 o 
   3  -3  10        6.35        6.98      6.61 o 
   4  -3  10     1586.27     1570.19     37.83 o 
   5  -3  10     1555.70     1535.33     79.76 o 
   6  -3  10     1392.55     1346.62     77.00 o 
   7  -3  10     4678.01     4985.50    134.63 o 
   8  -3  10      780.03      965.10    156.37 o 
   9  -3  10        5.77       14.84     14.16 o 
  -8  -2  10      232.74      180.10     49.73 o 
  -7  -2  10       27.54       28.05     15.27 o 
  -6  -2  10      104.55      128.40     26.82 o 
  -5  -2  10     1459.67     1503.19     51.21 o 
  -4  -2  10      740.13      722.53     66.94 o 
  -3  -2  10      485.46      515.02     31.57 o 
  -2  -2  10      458.32      487.97     20.84 o 
  -1  -2  10      485.14      513.77     31.84 o 
   0  -2  10       37.71       70.63     13.73 o 
   1  -2  10     4088.77     4186.61     72.48 o 
   2  -2  10      167.29      248.49     25.11 o 
   3  -2  10      280.83      339.67     30.59 o 
   4  -2  10     1000.00      998.64     59.55 o 
   5  -2  10      565.42      570.86     39.63 o 
   6  -2  10     1271.34     1359.02     40.30 o 
   7  -2  10     1106.06     1067.26     27.19 o 
   8  -2  10      572.76      565.14     57.85 o 
  -8  -1  10     2129.56     2063.34     74.88 o 
  -7  -1  10      779.67      698.61     67.42 o 
  -6  -1  10     1192.20     1268.29     97.25 o 
  -5  -1  10     5238.81     5129.63    166.02 o 
  -4  -1  10     4658.37     4828.11     92.89 o 
  -3  -1  10      974.27      960.27     31.03 o 
  -2  -1  10      125.86      152.41     13.69 o 
  -1  -1  10    16703.88    17434.96    206.93 o 
   0  -1  10      139.54      137.17     32.87 o 
   1  -1  10    10219.23    10266.03     83.92 o 
   2  -1  10      866.98      876.34     29.15 o 
   3  -1  10     2635.90     2703.46     48.88 o 
   4  -1  10     3673.04     3867.98     78.43 o 
   5  -1  10     8699.42     8727.10    119.38 o 
   6  -1  10      253.43      272.70     39.27 o 
   7  -1  10       48.56       81.75     27.58 o 
   8  -1  10     3155.35     3191.43    188.56 o 
   9  -1  10      409.45      329.67     78.37 o 
  -8   0  10      908.81      975.97     53.18 o 
  -7   0  10      215.67      183.68     44.82 o 
  -6   0  10     1120.15     1179.66     45.39 o 
  -5   0  10     2544.68     2539.99     72.26 o 
  -4   0  10      240.99      269.10     36.17 o 
  -3   0  10     2299.39     2262.07     44.84 o 
  -2   0  10      939.94      924.76     32.79 o 
  -1   0  10     7823.57     8041.52     67.25 o 
   0   0  10     1018.99      951.98     32.04 o 
   1   0  10      278.38      282.04     17.09 o 
   2   0  10      113.89      113.38     16.23 o 
   3   0  10     1587.74     1534.99     53.72 o 
   4   0  10      963.73      873.38     24.46 o 
   5   0  10      169.42      199.01     31.83 o 
   6   0  10      164.13      170.10     28.02 o 
   7   0  10       58.57       40.31     16.94 o 
   8   0  10       79.51       83.46     19.88 o 
   9   0  10      558.63      677.42     56.69 o 
  -8   1  10      102.13      114.47     35.41 o 
  -7   1  10     3509.24     3562.28    183.16 o 
  -6   1  10     1159.85     1037.60     47.39 o 
  -5   1  10     1883.83     1934.55     57.72 o 
  -4   1  10     2354.04     2441.43    126.29 o 
  -3   1  10     2940.56     3013.84    137.84 o 
  -2   1  10    15608.35    16478.98    151.17 o 
  -1   1  10      466.26      457.45     30.54 o 
   0   1  10      557.19      555.03     23.80 o 
   1   1  10     1240.69     1357.04     35.73 o 
   2   1  10    23187.04    23494.36    166.60 o 
   3   1  10      832.04      759.13     30.31 o 
   4   1  10     3077.53     3072.20     61.99 o 
   5   1  10      230.92      240.00     25.51 o 
   6   1  10     2401.08     2274.28     44.24 o 
   7   1  10     7940.00     7980.19    213.09 o 
   8   1  10     1577.07     1472.02     48.75 o 
   9   1  10       37.43       33.01     14.10 o 
  -8   2  10       72.30       53.65     36.12 o 
  -7   2  10      197.01      155.02     30.35 o 
  -6   2  10       11.40       12.93     13.51 o 
  -5   2  10     1241.84     1361.06     49.07 o 
  -4   2  10     3163.02     3482.66    150.75 o 
  -3   2  10      263.57      307.50     29.55 o 
  -2   2  10        2.97       -1.93     12.05 o 
  -1   2  10      279.62      275.67     19.26 o 
   0   2  10     6207.86     6154.58     48.42 o 
   1   2  10     1210.29     1260.21     30.71 o 
   2   2  10      494.20      519.51     23.03 o 
   3   2  10      462.53      440.34     25.76 o 
   4   2  10     1642.03     1666.92     41.65 o 
   5   2  10      613.90      644.52     29.52 o 
   6   2  10       83.45       66.68     13.37 o 
   7   2  10      564.28      467.88     42.39 o 
   8   2  10      169.73      180.62     45.82 o 
   9   2  10      554.75      469.76     50.87 o 
  -8   3  10     2530.11     2695.77    156.01 o 
  -7   3  10        0.42       28.17     22.41 o 
  -6   3  10      851.89      768.35     66.83 o 
  -5   3  10     1337.32     1203.10     86.73 o 
  -4   3  10     4555.73     4817.51    100.56 o 
  -3   3  10     2234.12     2238.31    113.06 o 
  -2   3  10      613.08      669.31     61.02 o 
  -1   3  10     2987.36     2859.25     39.52 o 
   0   3  10      359.64      288.03     35.24 o 
   1   3  10     8897.92     8948.14    109.57 o 
   2   3  10      558.83      552.00     30.92 o 
   3   3  10       63.84       48.78     12.29 o 
   4   3  10     3381.12     3430.27     65.14 o 
   5   3  10    10520.57    10982.20    200.75 o 
   6   3  10      213.09      183.96     29.47 o 
   7   3  10      304.81      285.78     27.52 o 
   8   3  10      773.17      754.67     36.48 o 
   9   3  10       69.18       53.07     12.34 o 
  -8   4  10      452.65      420.56     82.98 o 
  -7   4  10      453.94      338.05     77.36 o 
  -6   4  10     6179.54     6216.13    133.48 o 
  -5   4  10     1338.97     1425.73    107.48 o 
  -4   4  10        2.25       19.03     12.93 o 
  -3   4  10     4182.63     4362.00    131.40 o 
  -2   4  10     1168.78     1086.42     36.88 o 
  -1   4  10     7976.26     8654.32     96.20 o 
   0   4  10      320.97      357.59     42.48 o 
   1   4  10     2250.58     2121.08     69.52 o 
   2   4  10      185.43      164.76     29.09 o 
   3   4  10     4192.98     4214.12     77.87 o 
   4   4  10      569.50      573.27     30.33 o 
   5   4  10       34.69       34.49     17.13 o 
   6   4  10      565.67      533.58     54.11 o 
   7   4  10      515.79      500.65     49.75 o 
   8   4  10      354.20      335.14     48.90 o 
   9   4  10      264.78      166.32     48.35 o 
  -7   5  10     1639.60     1742.33    134.12 o 
  -6   5  10      904.81      946.54    112.41 o 
  -5   5  10      950.43     1028.12     35.80 o 
  -4   5  10      161.82      149.45     28.78 o 
  -3   5  10      695.50      719.87     42.00 o 
  -2   5  10     9269.88     9929.21    139.25 o 
  -1   5  10     1239.36     1233.00     24.15 o 
   0   5  10      396.88      338.73     17.36 o 
   1   5  10      609.87      648.61     31.47 o 
   2   5  10     7180.76     7401.81     85.80 o 
   3   5  10     1295.24     1464.45     39.64 o 
   4   5  10     3181.49     3035.15     46.04 o 
   5   5  10      333.47      339.06     22.34 o 
   6   5  10     1572.63     1591.84     43.75 o 
   7   5  10     3835.77     4121.80     86.16 o 
   8   5  10     2041.88     2248.69    128.53 o 
   9   5  10       33.39       20.38     10.03 o 
  -7   6  10     2074.32     2074.82     64.66 o 
  -6   6  10      231.30      239.66     48.30 o 
  -5   6  10     1050.89     1007.24     36.00 o 
  -4   6  10     6849.96     6799.55    192.10 o 
  -3   6  10     1244.94     1316.79     56.72 o 
  -2   6  10      429.09      524.14     33.66 o 
  -1   6  10      270.74      313.92     34.66 o 
   0   6  10    16236.08    16763.16    170.00 o 
   1   6  10      105.44      131.73     33.51 o 
   2   6  10     5584.60     5525.13     71.42 o 
   3   6  10      416.54      433.97     41.40 o 
   4   6  10     1587.49     1474.66     38.26 o 
   5   6  10     1498.33     1551.47     47.46 o 
   6   6  10     1885.55     1760.36     45.78 o 
   7   6  10      263.07      215.06     41.57 o 
   8   6  10       74.42       57.03     20.56 o 
   9   6  10     1220.21     1203.33     57.03 o 
  -7   7  10       55.35       88.48     31.33 o 
  -6   7  10      526.60      503.66     61.30 o 
  -5   7  10      233.62      250.91     65.17 o 
  -4   7  10      839.06      789.84     41.92 o 
  -3   7  10     2192.40     2240.29     55.95 o 
  -2   7  10       69.49       38.24     11.86 o 
  -1   7  10     1093.32     1141.54     58.76 o 
   0   7  10       39.74       22.64     11.45 o 
   1   7  10     4607.41     4669.34    101.68 o 
   2   7  10        3.51       12.30     20.01 o 
   3   7  10       30.91       32.89      9.53 o 
   4   7  10     3399.57     3267.91     56.36 o 
   5   7  10     1276.88     1180.93     46.41 o 
   6   7  10     1003.34     1024.90     27.42 o 
   7   7  10      708.66      813.38     29.32 o 
   8   7  10      429.01      446.92     44.76 o 
  -6   8  10     4852.11     4663.14    128.61 o 
  -5   8  10     1741.42     1694.61     88.73 o 
  -4   8  10      428.08      350.06     42.55 o 
  -3   8  10     1339.36     1444.31     53.65 o 
  -2   8  10      685.97      647.59     79.86 o 
  -1   8  10     8437.74     8898.74    148.11 o 
   0   8  10        4.47       12.58      4.82 o 
   1   8  10       35.78       29.25      9.51 o 
   2   8  10      162.99      176.40     21.82 o 
   3   8  10    14219.37    14733.41    365.91 o 
   4   8  10     1585.04     1427.07     42.61 o 
   5   8  10      307.01      268.27     24.23 o 
   6   8  10      730.06      798.04     95.99 o 
   7   8  10      575.98      512.58     85.36 o 
   8   8  10     1932.27     2013.33     60.10 o 
  -6   9  10      596.16      589.85     99.71 o 
  -5   9  10        0.46       27.68     17.24 o 
  -4   9  10      187.93      127.33     25.95 o 
  -3   9  10     1057.47     1086.65     74.29 o 
  -2   9  10      734.56      719.37     27.65 o 
  -1   9  10       31.42       24.77     29.76 o 
   0   9  10      496.25      507.40     19.99 o 
   1   9  10      232.78      227.25     16.86 o 
   2   9  10     2842.23     2993.80     62.34 o 
   3   9  10        6.43       23.89     16.50 o 
   4   9  10     1664.57     1630.19    146.39 o 
   5   9  10      118.25      124.16     35.46 o 
   6   9  10      119.56       99.72     34.46 o 
   7   9  10      676.68      639.40     64.96 o 
   8   9  10      328.90      289.89     66.22 o 
  -5  10  10      306.27      363.95     63.81 o 
  -4  10  10     7358.43     7185.39    137.84 o 
  -3  10  10     2739.14     2798.31    133.41 o 
  -2  10  10      718.61      606.44     82.98 o 
  -1  10  10      833.34      970.32     92.20 o 
   0  10  10     2996.84     3040.29    114.27 o 
   1  10  10      104.76       75.30     19.37 o 
   2  10  10     4176.31     4235.06    118.31 o 
   3  10  10      268.95      324.45     53.40 o 
   4  10  10      966.68      892.31     40.74 o 
   5  10  10     2671.60     2812.24     88.27 o 
   6  10  10     1367.81     1364.27     99.61 o 
   7  10  10      194.02      166.10     57.40 o 
  -5  11  10       27.15       31.62     13.66 o 
  -4  11  10     1278.23     1265.89    184.12 o 
  -3  11  10      398.22      362.23    120.46 o 
  -2  11  10      778.14      713.31    106.94 o 
  -1  11  10       17.56       29.04     18.17 o 
   0  11  10      132.64      137.25     29.04 o 
   1  11  10      428.20      478.80     23.24 o 
   2  11  10       37.36       40.58     10.61 o 
   3  11  10      153.75      206.97     19.99 o 
   4  11  10       66.72       61.80     24.14 o 
   5  11  10     2043.65     2203.20    100.25 o 
   6  11  10      267.57      209.51     70.10 o 
   7  11  10       23.44       35.87     13.90 o 
  -4  12  10      759.37      397.21    117.67 o 
  -3  12  10     1035.78      976.69     53.79 o 
  -2  12  10      216.99      227.47     77.25 o 
  -1  12  10     9672.91     9345.78    128.83 o 
   0  12  10      151.38      153.22     43.56 o 
   1  12  10      433.16      334.71     24.59 o 
   2  12  10      446.35      388.57     37.38 o 
   3  12  10     4059.42     3952.11    174.68 o 
   4  12  10      659.32      724.70     66.24 o 
   5  12  10     1089.33     1139.34     60.69 o 
   6  12  10      184.47      113.12     41.82 o 
  -3  13  10      529.90      377.54     93.28 o 
  -2  13  10       51.78       46.28     26.25 o 
  -1  13  10      135.36      159.37     40.20 o 
   0  13  10       78.57       42.85     11.52 o 
   1  13  10     1139.72      935.34    100.50 o 
   2  13  10      281.08      201.96     37.48 o 
   3  13  10       79.66      104.56     23.98 o 
   4  13  10      160.88      123.67     50.93 o 
   5  13  10      106.78       68.38     21.32 o 
  -2  14  10      453.90      400.36     77.61 o 
  -1  14  10      123.81       77.90     41.06 o 
   0  14  10     2341.40     2674.27    110.02 o 
   1  14  10      177.50      183.55     62.16 o 
   2  14  10     2841.19     2978.57     88.09 o 
   3  14  10        2.47       -3.28     12.61 o 
  -2 -12  11      347.94      357.18     51.11 o 
  -1 -12  11      646.81      607.53     41.54 o 
   0 -12  11      796.61      772.35     39.15 o 
   1 -12  11     3657.28     3600.56    159.98 o 
   2 -12  11     1895.24     1845.27    136.09 o 
  -3 -11  11      133.16      108.87     35.20 o 
  -2 -11  11      373.13      334.91     34.82 o 
  -1 -11  11      945.92      886.79     39.74 o 
   0 -11  11      209.90      157.46     44.56 o 
   1 -11  11       47.60       32.30     12.69 o 
   2 -11  11     1294.95     1505.38     88.41 o 
   3 -11  11      801.46      759.62     53.24 o 
   4 -11  11      202.28      185.22     35.26 o 
  -4 -10  11     3025.26     3012.58     83.68 o 
  -3 -10  11      795.92      848.03     60.62 o 
  -2 -10  11      658.76      734.00     62.34 o 
  -1 -10  11     1208.68     1023.22     76.96 o 
   0 -10  11     5980.29     5978.53    112.14 o 
   1 -10  11      266.06      247.00     72.19 o 
   2 -10  11      382.93      403.82     40.58 o 
   3 -10  11     3151.72     2796.73     80.93 o 
   4 -10  11      655.31      774.11    128.04 o 
   5 -10  11     1845.41     1892.45     53.14 o 
  -5  -9  11      179.22      173.09     28.46 o 
  -4  -9  11      371.45      328.14     33.68 o 
  -3  -9  11      174.79      179.90     45.07 o 
  -2  -9  11     1244.22     1262.07     81.33 o 
  -1  -9  11      471.15      567.03     34.69 o 
   0  -9  11      104.03      152.96     29.23 o 
   1  -9  11        3.27       27.05     14.13 o 
   2  -9  11      236.42      198.98     35.16 o 
   3  -9  11     2120.50     2008.38     73.15 o 
   4  -9  11      835.68      801.15     52.04 o 
   5  -9  11        7.39       10.05     10.88 o 
   6  -9  11       61.04       44.37     19.66 o 
  -6  -8  11     1167.34     1213.62     79.19 o 
  -5  -8  11       48.64       23.64     18.69 o 
  -4  -8  11      344.94      377.78     51.31 o 
  -3  -8  11     5703.90     5638.95     85.94 o 
  -2  -8  11        0.25       16.53      8.00 o 
  -1  -8  11     3280.06     3193.13     65.51 o 
   0  -8  11      386.31      346.43     53.67 o 
   1  -8  11     1893.75     2252.92     92.80 o 
   2  -8  11     4041.01     4020.33    119.74 o 
   3  -8  11     3551.77     3435.14     84.60 o 
   4  -8  11      357.91      319.76     66.20 o 
   5  -8  11       23.24       34.04     13.73 o 
   6  -8  11     2298.94     2269.21    151.22 o 
  -6  -7  11        0.67       32.33     17.24 o 
  -5  -7  11     4929.35     4933.53    275.07 o 
  -4  -7  11      150.16      164.21     23.73 o 
  -3  -7  11      592.32      538.22     35.35 o 
  -2  -7  11       90.87      107.03     15.06 o 
  -1  -7  11     3925.37     4014.82     69.96 o 
   0  -7  11      602.03      633.85     57.82 o 
   1  -7  11     1421.35     1605.45     77.04 o 
   2  -7  11        8.68       22.09     18.10 o 
   3  -7  11     1610.76     1774.44    153.08 o 
   4  -7  11     2428.65     2407.29     72.67 o 
   5  -7  11        1.96        6.44     26.75 o 
   6  -7  11       59.21       41.73     16.00 o 
   7  -7  11      270.62      253.74     65.70 o 
  -6  -6  11      351.19      381.27     77.11 o 
  -5  -6  11      251.17      275.41     48.99 o 
  -4  -6  11     5322.69     5638.36    108.89 o 
  -3  -6  11      488.33      578.06     45.97 o 
  -2  -6  11      540.55      491.75     32.07 o 
  -1  -6  11     1608.71     1714.48     57.70 o 
   0  -6  11     7545.02     7699.72     97.09 o 
   1  -6  11      948.42      880.25     23.60 o 
   2  -6  11     1156.48      892.81     71.85 o 
   3  -6  11     3390.58     3337.05    111.69 o 
   4  -6  11      314.37      264.43     58.45 o 
   5  -6  11     7263.48     7198.72    177.23 o 
   6  -6  11      575.27      568.49     67.78 o 
   7  -6  11      237.72      236.36     57.51 o 
  -7  -5  11      699.35      687.47     50.41 o 
  -6  -5  11     3914.18     3949.97    109.36 o 
  -5  -5  11      530.34      543.41     28.90 o 
  -4  -5  11      164.43      159.23     20.99 o 
  -3  -5  11      662.78      648.38     41.99 o 
  -2  -5  11    11027.81    11343.74    190.68 o 
  -1  -5  11     3136.84     2969.43     62.90 o 
   0  -5  11      308.14      285.76     32.73 o 
   1  -5  11      828.72      856.15     25.73 o 
   2  -5  11     5011.38     5160.09    168.41 o 
   3  -5  11     6467.50     6149.45    117.33 o 
   4  -5  11      496.51      445.27     43.37 o 
   5  -5  11      102.97      137.24     31.36 o 
   6  -5  11      248.09      280.55     74.00 o 
   7  -5  11     2913.11     3086.32     87.50 o 
   8  -5  11       34.53       33.47     14.61 o 
  -7  -4  11     1303.79     1414.90    119.35 o 
  -6  -4  11      492.66      411.18     76.11 o 
  -5  -4  11      620.86      591.08     71.39 o 
  -4  -4  11      634.69      752.37     39.79 o 
  -3  -4  11     1461.05     1490.98     41.17 o 
  -2  -4  11      625.39      607.95     37.49 o 
  -1  -4  11     8360.43     8611.54    136.31 o 
   0  -4  11       94.62       86.47     12.08 o 
   1  -4  11       46.82       56.39      8.46 o 
   2  -4  11     1848.75     1899.86     42.32 o 
   3  -4  11     3591.48     3722.67     94.16 o 
   4  -4  11     1489.61     1430.28     52.53 o 
   5  -4  11      693.85      812.79     43.24 o 
   6  -4  11     3004.50     3058.54    124.36 o 
   7  -4  11       37.93       53.25     18.33 o 
   8  -4  11     3273.16     3122.89     95.68 o 
  -7  -3  11        1.04       26.23     11.93 o 
  -6  -3  11        7.35       17.45     20.42 o 
  -5  -3  11     3374.87     3541.35     91.02 o 
  -4  -3  11      731.65      734.18     62.46 o 
  -3  -3  11     7313.73     7293.86     90.46 o 
  -2  -3  11      830.65      791.17     45.29 o 
  -1  -3  11     1949.11     1885.67     48.40 o 
   0  -3  11    12162.63    12269.89    131.54 o 
   1  -3  11     1609.78     1627.04     58.52 o 
   2  -3  11      162.20      166.91     24.71 o 
   3  -3  11       26.52       16.63      8.42 o 
   4  -3  11     3512.77     3609.49     58.49 o 
   5  -3  11      918.41      878.70     48.71 o 
   6  -3  11     2564.85     2465.42     72.98 o 
   7  -3  11        8.42        6.69     16.47 o 
   8  -3  11      880.38      787.22     41.68 o 
  -7  -2  11       51.97       39.54     15.10 o 
  -6  -2  11      449.01      456.11     71.29 o 
  -5  -2  11      465.37      515.57     47.31 o 
  -4  -2  11     2416.22     2444.01    108.72 o 
  -3  -2  11      134.94      142.58     14.10 o 
  -2  -2  11      133.26      168.88     20.15 o 
  -1  -2  11     2189.72     2215.47     61.99 o 
   0  -2  11     4660.65     4662.11    144.02 o 
   1  -2  11     8487.44     8535.21    122.73 o 
   2  -2  11      101.65      146.33     20.55 o 
   3  -2  11      308.41      325.99     36.33 o 
   4  -2  11       30.70       32.38     14.59 o 
   5  -2  11     2304.37     2351.64     49.54 o 
   6  -2  11       11.29       11.09      9.32 o 
   7  -2  11       54.06       51.75     41.67 o 
   8  -2  11      144.50      201.36     79.40 o 
  -7  -1  11      710.18      751.39     54.18 o 
  -6  -1  11     5805.16     5489.90    151.68 o 
  -5  -1  11     2642.53     2675.91     76.77 o 
  -4  -1  11       96.03       60.96     27.57 o 
  -3  -1  11      716.15      753.62     43.12 o 
  -2  -1  11    12613.60    12942.92    140.96 o 
  -1  -1  11       40.64       56.83      7.74 o 
   0  -1  11     9402.77     9318.21    106.23 o 
   1  -1  11     3598.03     3667.60     88.16 o 
   2  -1  11      939.06      959.59     46.70 o 
   3  -1  11     7185.47     7299.64     95.97 o 
   4  -1  11     3286.50     3295.23    125.29 o 
   5  -1  11       61.06       55.20     26.88 o 
   6  -1  11      159.13      167.94     23.64 o 
   7  -1  11     4099.65     4131.34    166.13 o 
   8  -1  11       66.13       80.97     30.69 o 
   9  -1  11      445.89      402.73     85.77 o 
  -7   0  11       89.91      103.68     42.06 o 
  -6   0  11       88.27       71.94     24.96 o 
  -5   0  11       99.15      157.22     35.84 o 
  -4   0  11      989.24     1021.85     69.83 o 
  -3   0  11     3296.06     3453.94     93.81 o 
  -2   0  11       59.40       83.65     11.99 o 
  -1   0  11     2930.76     3004.78     56.55 o 
   0   0  11      530.88      545.19     23.99 o 
   1   0  11     3745.04     3705.26     57.33 o 
   2   0  11     1711.20     1685.17     40.19 o 
   3   0  11      323.68      372.00     21.77 o 
   4   0  11     3466.08     3520.40    108.56 o 
   5   0  11        0.17       13.55      8.34 o 
   6   0  11     1131.32     1119.77     35.32 o 
   7   0  11      157.47      198.73     30.54 o 
   8   0  11     1241.26     1205.79     48.17 o 
   9   0  11        8.10       19.15     13.01 o 
  -7   1  11      362.46      397.36     45.28 o 
  -6   1  11       83.95       67.25     20.85 o 
  -5   1  11     3675.89     3921.87    175.25 o 
  -4   1  11      721.47      671.53     61.96 o 
  -3   1  11     8881.96     8779.49    151.63 o 
  -2   1  11      880.08      854.60     30.30 o 
  -1   1  11     1152.75     1146.88     32.49 o 
   0   1  11    10273.36    10563.50    111.13 o 
   1   1  11     7615.80     7723.21     91.02 o 
   2   1  11     4078.25     4059.25    107.23 o 
   3   1  11     1779.37     1681.91     43.34 o 
   4   1  11     5887.01     5755.80    144.41 o 
   5   1  11      107.73      111.00     45.78 o 
   6   1  11     4583.17     4597.22     71.92 o 
   7   1  11      258.19      323.60     48.64 o 
   8   1  11      610.63      691.40     77.65 o 
   9   1  11      843.43      740.06     50.87 o 
  -7   2  11      441.17      365.16     50.79 o 
  -6   2  11      588.21      609.95     54.61 o 
  -5   2  11     4477.73     4429.07    120.18 o 
  -4   2  11     1631.21     1631.38     66.31 o 
  -3   2  11      477.02      492.44     39.24 o 
  -2   2  11        3.54       36.91     12.73 o 
  -1   2  11     2535.12     2260.78     44.92 o 
   0   2  11     2777.58     2734.95     51.16 o 
   1   2  11     1806.83     1685.79     39.87 o 
   2   2  11       31.72       37.74     12.65 o 
   3   2  11      334.86      332.15     26.53 o 
   4   2  11     2170.36     2041.12     96.25 o 
   5   2  11     1279.14     1392.03     80.78 o 
   6   2  11      298.69      266.30     40.16 o 
   7   2  11     1539.25     1502.27     60.01 o 
   8   2  11       59.18       58.78     14.67 o 
   9   2  11     1074.07     1076.86     85.56 o 
  -7   3  11      775.95      731.13     43.88 o 
  -6   3  11     4884.47     4966.11    154.69 o 
  -5   3  11     2851.55     2787.46     77.35 o 
  -4   3  11       77.25       82.21     22.40 o 
  -3   3  11      869.17      913.94     70.17 o 
  -2   3  11     8790.47     9374.42    142.01 o 
  -1   3  11     1031.70     1006.71     28.51 o 
   0   3  11     4916.81     5008.46     77.86 o 
   1   3  11     1797.78     1797.34     46.28 o 
   2   3  11      511.88      515.35     18.21 o 
   3   3  11     4669.18     4618.68     80.33 o 
   4   3  11     2312.46     2369.31     52.79 o 
   5   3  11      919.04      877.02     24.11 o 
   6   3  11      516.25      481.51     46.33 o 
   7   3  11     2368.31     2276.06     79.97 o 
   8   3  11        7.03       22.88      8.27 o 
   9   3  11     1199.59     1198.51     98.70 o 
  -7   4  11      162.21      136.36     28.78 o 
  -6   4  11       22.75       43.99     45.39 o 
  -5   4  11       93.97       46.20     20.48 o 
  -4   4  11     5755.04     5652.19    166.10 o 
  -3   4  11      330.07      276.71     63.99 o 
  -2   4  11     1354.80     1314.43     73.61 o 
  -1   4  11      201.71      271.76     19.06 o 
   0   4  11     1934.81     1854.74     63.82 o 
   1   4  11     1269.62     1184.80     30.85 o 
   2   4  11       22.66       41.71      9.39 o 
   3   4  11      590.14      601.02     30.65 o 
   4   4  11      635.90      650.71     28.19 o 
   5   4  11      975.14      928.47     58.82 o 
   6   4  11       27.49       23.03     11.67 o 
   7   4  11     1487.79     1412.63     84.14 o 
   8   4  11      125.14      118.95     23.32 o 
   9   4  11      694.44      671.06     43.79 o 
  -7   5  11     1203.34     1185.25     63.07 o 
  -6   5  11      383.29      400.45     60.48 o 
  -5   5  11     2645.01     2875.77    103.55 o 
  -4   5  11       77.01      111.72     27.82 o 
  -3   5  11    13659.68    13694.84    190.62 o 
  -2   5  11      376.20      428.39     27.72 o 
  -1   5  11      244.17      221.52     42.56 o 
   0   5  11     6023.98     6202.49     56.18 o 
   1   5  11     9175.79     9607.93    131.71 o 
   2   5  11     2782.32     2724.18     58.30 o 
   3   5  11     2525.59     2472.66     52.45 o 
   4   5  11     4635.91     4401.41     84.82 o 
   5   5  11       75.19      115.61     15.17 o 
   6   5  11     3788.68     3758.95    125.55 o 
   7   5  11      143.10      166.30     28.41 o 
   8   5  11        3.82       22.32      9.96 o 
  -7   6  11     1163.14     1292.34     64.26 o 
  -6   6  11      251.89      295.01     34.64 o 
  -5   6  11     3314.04     3426.42    168.67 o 
  -4   6  11       11.69       20.24     10.58 o 
  -3   6  11       49.56       47.78     24.93 o 
  -2   6  11     1028.39      879.12     46.07 o 
  -1   6  11     3956.83     4149.83     97.32 o 
   0   6  11     1014.73      956.11     22.55 o 
   1   6  11      160.05      168.96     24.44 o 
   2   6  11      240.28      198.79     35.61 o 
   3   6  11     1088.01     1069.73     38.04 o 
   4   6  11     2289.16     2214.33     62.20 o 
   5   6  11      406.51      427.40     28.54 o 
   6   6  11       46.50       33.15     14.12 o 
   7   6  11       10.39       22.71     11.93 o 
   8   6  11      648.27      646.92     51.59 o 
  -6   7  11     3372.01     3291.61     87.88 o 
  -5   7  11      381.23      342.42     27.46 o 
  -4   7  11      749.92      742.85     30.93 o 
  -3   7  11      404.38      439.12     46.47 o 
  -2   7  11     3927.87     3969.97    112.63 o 
  -1   7  11     2938.86     2880.67     53.62 o 
   0   7  11     4164.25     4166.61    104.45 o 
   1   7  11       58.47       43.79      8.39 o 
   2   7  11       62.61       65.00      9.91 o 
   3   7  11     2146.17     2367.97     65.92 o 
   4   7  11     1520.50     1481.40     45.33 o 
   5   7  11     1601.01     1658.80     60.76 o 
   6   7  11      838.93      825.77     45.87 o 
   7   7  11     1383.07     1409.15    103.01 o 
   8   7  11       47.18       51.84     13.90 o 
  -6   8  11      416.02      396.12     59.15 o 
  -5   8  11      154.24      142.59     41.55 o 
  -4   8  11     6488.38     6406.07    106.05 o 
  -3   8  11       71.28      100.43     61.09 o 
  -2   8  11     1819.96     1911.81     79.08 o 
  -1   8  11       16.44        4.63     12.52 o 
   0   8  11     1281.54     1228.84     56.83 o 
   1   8  11     5773.14     5804.79     76.15 o 
   2   8  11     1355.47     1345.18     39.04 o 
   3   8  11     1503.83     1516.54     72.13 o 
   4   8  11      214.92      193.50     28.01 o 
   5   8  11     2562.15     2786.82     95.36 o 
   6   8  11       62.90       55.41     21.35 o 
   7   8  11     1058.23     1123.94    116.92 o 
   8   8  11       52.97       44.28     23.35 o 
  -5   9  11     1074.07     1164.67     79.54 o 
  -4   9  11      132.66       98.64     28.61 o 
  -3   9  11     5463.70     5504.19    189.27 o 
  -2   9  11        3.65       26.90     29.47 o 
  -1   9  11      234.95      203.15     63.66 o 
   0   9  11      683.04      617.32     46.50 o 
   1   9  11     2906.28     3006.25     70.64 o 
   2   9  11     1883.77     1812.16    170.60 o 
   3   9  11      295.87      303.97     23.34 o 
   4   9  11      110.07       60.97     24.93 o 
   5   9  11      646.53      580.36     51.11 o 
   6   9  11     2458.74     2664.98    192.03 o 
   7   9  11       17.50       34.11     11.87 o 
  -5  10  11     6379.37     6330.24    148.28 o 
  -4  10  11      132.35      135.27     48.36 o 
  -3  10  11        0.01       16.24     19.38 o 
  -2  10  11     1369.25     1315.25     85.91 o 
  -1  10  11     3933.12     4049.82    134.55 o 
   0  10  11      279.17      348.43     76.18 o 
   1  10  11     1229.12     1308.04     42.27 o 
   2  10  11      509.62      446.77     24.77 o 
   3  10  11      502.61      515.79     47.32 o 
   4  10  11     4940.50     4815.89    106.46 o 
   5  10  11      156.58      128.42     40.35 o 
   6  10  11      201.23      135.92     44.31 o 
   7  10  11      224.94      137.86     63.80 o 
  -4  11  11      371.66      361.38     42.35 o 
  -3  11  11      139.74      113.66     36.62 o 
  -2  11  11     3214.25     2993.23    117.81 o 
  -1  11  11      393.02      362.66     41.35 o 
   0  11  11     2609.34     2957.39     93.28 o 
   1  11  11       26.03       21.60     10.11 o 
   2  11  11       26.88       11.31      9.80 o 
   3  11  11      651.94      711.80     97.39 o 
   4  11  11      527.48      634.22    106.98 o 
   5  11  11     1001.51     1042.23    141.74 o 
   6  11  11       11.11       26.54     19.10 o 
  -3  12  11      253.83      201.29     71.03 o 
  -2  12  11     3944.86     3827.93    140.85 o 
  -1  12  11       30.95       37.77     31.19 o 
   0  12  11      267.12      229.97     64.95 o 
   1  12  11     2565.86     2347.94    115.95 o 
   2  12  11     1981.87     1828.91    102.29 o 
   3  12  11      806.75      737.02     36.82 o 
   4  12  11      204.33      145.24     38.73 o 
   5  12  11     1113.36     1075.47     55.76 o 
  -2  13  11      158.66      128.18     40.06 o 
  -1  13  11       94.43       88.20     35.98 o 
   0  13  11       53.86       40.13     25.82 o 
   1  13  11     1560.40     1702.66    201.43 o 
   2  13  11     1198.06     1204.95    116.52 o 
   3  13  11       17.27       23.71     12.15 o 
   4  13  11        2.43       27.86     10.85 o 
   0  14  11      943.95      693.07    109.23 o 
   1  14  11     1313.71     1367.18     93.78 o 
   2  14  11      129.37      107.87     45.49 o 
  -2 -11  12        2.19       34.76     17.46 o 
  -1 -11  12      603.93      615.37     40.78 o 
   0 -11  12     1599.21     1530.81     69.57 o 
   1 -11  12      131.97       84.36     18.04 o 
   2 -11  12      165.71      113.89     41.38 o 
   3 -11  12       59.01       56.94     29.41 o 
  -3 -10  12     2024.45     1954.34     62.05 o 
  -2 -10  12     1248.13     1210.68     71.16 o 
  -1 -10  12     1812.27     1693.99     71.77 o 
   0 -10  12        0.28       25.02      9.89 o 
   1 -10  12        4.38       20.00     15.77 o 
   2 -10  12     5221.83     5349.19    197.82 o 
   3 -10  12      155.24       98.09     28.87 o 
   4 -10  12     1160.85     1067.98     63.84 o 
  -4  -9  12      247.31      146.00     86.12 o 
  -3  -9  12      146.76      157.58     24.21 o 
  -2  -9  12      323.57      303.64     45.48 o 
  -1  -9  12     1407.86     1498.01     73.32 o 
   0  -9  12      162.40      142.49     34.66 o 
   1  -9  12      274.60      245.35     73.96 o 
   2  -9  12      398.95      347.81     70.02 o 
   3  -9  12     2302.97     2248.93     59.38 o 
   4  -9  12      333.20      318.39     31.18 o 
   5  -9  12      193.47      186.65     55.21 o 
  -5  -8  12      374.12      334.82     50.86 o 
  -4  -8  12     5277.71     5485.38    132.44 o 
  -3  -8  12      142.03      157.42     27.54 o 
  -2  -8  12      335.13      316.82     40.95 o 
  -1  -8  12     2882.86     2782.91     94.67 o 
   0  -8  12     1210.68     1182.47     63.31 o 
   1  -8  12     2745.97     2718.20     92.75 o 
   2  -8  12     1293.04     1297.19     55.74 o 
   3  -8  12      787.34      873.10     43.67 o 
   4  -8  12      713.91      847.68    119.78 o 
   5  -8  12     6009.77     6060.41    146.98 o 
   6  -8  12        3.28       32.93     15.67 o 
  -5  -7  12       67.27       54.94     23.10 o 
  -4  -7  12      111.81       92.64     47.78 o 
  -3  -7  12        8.74       20.24      8.13 o 
  -2  -7  12      478.85      491.87     50.21 o 
  -1  -7  12      798.31      670.37     48.75 o 
   0  -7  12       29.56       23.80     22.50 o 
   1  -7  12        1.06        3.78     11.83 o 
   2  -7  12      262.07      266.79     55.96 o 
   3  -7  12      117.22       81.84     19.72 o 
   4  -7  12      928.23      760.46     40.46 o 
   5  -7  12       21.99       26.62     14.20 o 
   6  -7  12      256.24      220.00     47.73 o 
  -6  -6  12      299.88      254.75     54.52 o 
  -5  -6  12     1434.59     1363.23     60.82 o 
  -4  -6  12      738.21      749.07     48.32 o 
  -3  -6  12     2422.23     2316.89     79.46 o 
  -2  -6  12     8647.67     8863.42    164.41 o 
  -1  -6  12     3844.61     3984.11     89.98 o 
   0  -6  12      359.93      321.42     23.92 o 
   1  -6  12        3.03       22.70     11.87 o 
   2  -6  12     7524.29     7822.38    165.81 o 
   3  -6  12      123.47      113.81     25.90 o 
   4  -6  12     4103.25     4455.01    200.36 o 
   5  -6  12      591.86      579.17     30.65 o 
   6  -6  12     1371.26     1345.40     67.15 o 
   7  -6  12     1622.61     1672.95     80.01 o 
  -6  -5  12        0.73       25.23     12.99 o 
  -5  -5  12     2530.48     2510.62    118.71 o 
  -4  -5  12      124.43      168.03     39.92 o 
  -3  -5  12      734.33      717.72     49.49 o 
  -2  -5  12      295.17      282.54     25.98 o 
  -1  -5  12      783.40      821.42     39.95 o 
   0  -5  12     3501.97     3561.41     64.90 o 
   1  -5  12      305.57      285.80     15.69 o 
   2  -5  12      336.49      413.07     55.37 o 
   3  -5  12      130.65       87.09     26.25 o 
   4  -5  12      651.52      595.42     51.96 o 
   5  -5  12       72.19       73.32     24.21 o 
   6  -5  12       50.52       74.89     24.74 o 
   7  -5  12     1223.48     1219.70     62.70 o 
  -6  -4  12       18.75       31.15     11.64 o 
  -5  -4  12      557.16      598.65    112.38 o 
  -4  -4  12     4840.78     4848.81    118.49 o 
  -3  -4  12      532.88      601.80     20.60 o 
  -2  -4  12     1612.64     1608.26     43.09 o 
  -1  -4  12     3213.85     3260.82     61.30 o 
   0  -4  12      701.13      753.16     36.11 o 
   1  -4  12    17490.75    18173.49    151.81 o 
   2  -4  12      208.36      220.25     29.38 o 
   3  -4  12       23.46       24.04      8.59 o 
   4  -4  12      246.20      245.78     65.99 o 
   5  -4  12     7432.81     7556.03    176.83 o 
   6  -4  12      317.00      298.07     58.67 o 
   7  -4  12      941.73      968.72     48.14 o 
  -7  -3  12       42.34       52.02     12.28 o 
  -6  -3  12     1987.18     1884.41     82.26 o 
  -5  -3  12      104.36      149.23     29.60 o 
  -4  -3  12       20.71       31.91      8.21 o 
  -3  -3  12      358.60      388.74     46.83 o 
  -2  -3  12     3236.06     3104.12     56.50 o 
  -1  -3  12     1248.46     1236.32     36.72 o 
   0  -3  12      485.89      496.53     26.65 o 
   1  -3  12        8.78       21.50     10.74 o 
   2  -3  12       87.53      122.52     23.95 o 
   3  -3  12     2882.49     2808.38     42.78 o 
   4  -3  12      282.64      258.13     24.30 o 
   5  -3  12      301.82      367.22     63.28 o 
   6  -3  12        0.20       18.75     28.25 o 
   7  -3  12     1063.34      920.75     94.99 o 
   8  -3  12      737.50      721.30     83.51 o 
  -7  -2  12     2591.95     2561.65     71.39 o 
  -6  -2  12      102.59      119.76     33.65 o 
  -5  -2  12     3863.48     3583.17     77.48 o 
  -4  -2  12        9.07       14.27     16.19 o 
  -3  -2  12      450.66      486.42     64.95 o 
  -2  -2  12     3071.51     2985.88     41.16 o 
  -1  -2  12     7997.01     8054.05    164.38 o 
   0  -2  12     1361.57     1347.96     57.54 o 
   1  -2  12      239.06      216.12     34.36 o 
   2  -2  12    10868.88    11069.06    147.43 o 
   3  -2  12      111.71      101.10     14.71 o 
   4  -2  12     4742.52     4623.87    137.98 o 
   5  -2  12      173.42      163.55     24.68 o 
   6  -2  12      138.43      163.69     33.18 o 
   7  -2  12      612.47      582.24     70.64 o 
   8  -2  12     2696.06     3013.21     88.80 o 
  -7  -1  12      899.36      846.96     58.13 o 
  -6  -1  12      395.96      382.56     56.97 o 
  -5  -1  12     1261.91     1270.15     76.02 o 
  -4  -1  12     3259.02     3025.54     76.06 o 
  -3  -1  12     5963.78     6012.26    121.18 o 
  -2  -1  12        1.25        7.17      4.67 o 
  -1  -1  12      102.15       83.77     14.29 o 
   0  -1  12     3902.85     4038.56     69.16 o 
   1  -1  12     2330.91     2349.75     50.68 o 
   2  -1  12     2326.23     2311.38    100.16 o 
   3  -1  12      143.70      142.46     23.43 o 
   4  -1  12     1266.36     1322.41     54.33 o 
   5  -1  12      244.05      272.34     30.64 o 
   6  -1  12     1366.75     1346.67     42.84 o 
   7  -1  12      205.06      199.75     50.61 o 
   8  -1  12       12.64       14.40     23.64 o 
  -7   0  12      102.29      113.79     27.27 o 
  -6   0  12       34.82       31.51     14.59 o 
  -5   0  12     1039.69     1194.81     62.57 o 
  -4   0  12     2230.20     2247.42    114.95 o 
  -3   0  12     1193.11     1257.03     92.84 o 
  -2   0  12      617.44      629.13     25.57 o 
  -1   0  12       44.09       41.11      9.46 o 
   0   0  12       92.64      128.88     19.41 o 
   1   0  12    12407.95    12639.54    175.32 o 
   2   0  12     2160.42     2155.62     51.86 o 
   3   0  12        9.12        7.82      7.72 o 
   4   0  12     1334.82     1282.31     45.11 o 
   5   0  12     5014.37     4988.68     93.69 o 
   6   0  12      777.43      679.06     27.60 o 
   7   0  12      791.01      753.07     37.82 o 
   8   0  12      345.28      325.72     81.58 o 
  -7   1  12      234.02      203.88     53.15 o 
  -6   1  12     7001.65     7070.76    114.16 o 
  -5   1  12      388.53      357.47     34.15 o 
  -4   1  12     1736.08     1824.61     61.80 o 
  -3   1  12     2167.54     2135.99     67.53 o 
  -2   1  12     1688.26     1885.62    125.22 o 
  -1   1  12     8617.55     8547.59    116.91 o 
   0   1  12     5225.50     5188.58    107.62 o 
   1   1  12       12.47       28.38     15.87 o 
   2   1  12       46.76       49.61      7.21 o 
   3   1  12     9881.53    10321.13    142.50 o 
   4   1  12       18.56       24.09     12.45 o 
   5   1  12      749.55      791.88     25.03 o 
   6   1  12        8.58       11.08      9.85 o 
   7   1  12     1018.02     1066.75     51.54 o 
   8   1  12      351.54      313.45     38.08 o 
  -7   2  12      496.69      387.43     67.14 o 
  -6   2  12        3.78       24.83     17.22 o 
  -5   2  12     2007.93     2157.04    104.79 o 
  -4   2  12      550.44      527.13     60.80 o 
  -3   2  12      211.95      164.32     24.24 o 
  -2   2  12     5153.60     4658.88    161.12 o 
  -1   2  12     1546.85     1513.18     36.59 o 
   0   2  12     3333.82     3531.97     67.41 o 
   1   2  12      104.51      104.98     16.63 o 
   2   2  12      877.16      932.92     32.92 o 
   3   2  12       27.99       24.00      9.40 o 
   4   2  12     8006.71     8324.17    107.05 o 
   5   2  12       22.72       22.22     12.12 o 
   6   2  12      334.76      365.50     39.11 o 
   7   2  12      624.68      580.69     26.25 o 
   8   2  12      579.83      607.60     32.04 o 
  -7   3  12     2836.23     2824.23     63.91 o 
  -6   3  12      141.69      146.28     44.82 o 
  -5   3  12      367.28      276.96     56.62 o 
  -4   3  12     2230.01     2148.85     66.42 o 
  -3   3  12    11899.64    11481.30    218.99 o 
  -2   3  12     1514.47     1452.75     53.19 o 
  -1   3  12      620.88      705.28     54.39 o 
   0   3  12     7348.00     7393.86     90.74 o 
   1   3  12      437.73      421.26     28.34 o 
   2   3  12     7619.27     8043.73    111.11 o 
   3   3  12      483.32      386.87     42.83 o 
   4   3  12      495.03      511.96     26.65 o 
   5   3  12      877.86      861.70     33.26 o 
   6   3  12     6314.72     6689.82    139.45 o 
   7   3  12      258.35      294.85     44.83 o 
   8   3  12       45.03       31.61     21.01 o 
  -7   4  12       74.49       26.68     30.40 o 
  -6   4  12       35.84       30.32      9.95 o 
  -5   4  12      547.33      553.79     70.33 o 
  -4   4  12      765.81      794.69     58.24 o 
  -3   4  12      478.43      433.52     59.62 o 
  -2   4  12      315.12      347.41     34.00 o 
  -1   4  12      402.61      460.86     27.11 o 
   0   4  12      642.94      690.85     41.36 o 
   1   4  12     4240.40     3938.52     77.41 o 
   2   4  12       14.94       35.02     15.57 o 
   3   4  12      947.74      963.55     96.97 o 
   4   4  12       87.18       89.89     15.94 o 
   5   4  12     1890.96     1838.77     48.78 o 
   6   4  12      734.34      761.19     37.29 o 
   7   4  12     1463.66     1561.82     56.20 o 
   8   4  12       50.93       73.12     22.75 o 
  -6   5  12     5116.74     5083.79    129.84 o 
  -5   5  12      340.05      347.36     40.16 o 
  -4   5  12     4014.96     3906.04     98.56 o 
  -3   5  12      324.58      215.78     49.61 o 
  -2   5  12      810.57      683.73     67.77 o 
  -1   5  12    10391.43    10232.39    153.75 o 
   0   5  12     6572.73     6706.09     93.78 o 
   1   5  12      295.24      322.21     32.45 o 
   2   5  12      774.52      647.80     23.34 o 
   3   5  12     4811.74     4731.75     64.63 o 
   4   5  12      106.60      105.77     14.53 o 
   5   5  12     3554.46     3476.76     77.94 o 
   6   5  12      791.42      741.78     62.85 o 
   7   5  12      102.09      133.33     26.27 o 
   8   5  12      900.96      948.12     51.24 o 
  -6   6  12      920.51      920.90     37.86 o 
  -5   6  12      134.11      137.72     33.19 o 
  -4   6  12      561.71      576.97     56.27 o 
  -3   6  12      834.26      790.84     34.23 o 
  -2   6  12       11.64       18.91     13.44 o 
  -1   6  12     1806.44     1829.40    193.71 o 
   0   6  12     1165.74     1138.72     77.40 o 
   1   6  12      741.66      759.48     21.41 o 
   2   6  12        1.46        8.31      7.90 o 
   3   6  12      182.81      251.05     21.85 o 
   4   6  12      825.39      820.93     56.84 o 
   5   6  12      777.04      883.51     45.40 o 
   6   6  12      391.80      372.48     37.96 o 
   7   6  12      102.51      103.43     20.63 o 
   8   6  12      126.05      123.56     25.14 o 
  -6   7  12      145.99      205.58     64.24 o 
  -5   7  12      223.23      214.35     47.35 o 
  -4   7  12     2985.30     3060.38    105.40 o 
  -3   7  12     4089.10     4029.67     94.21 o 
  -2   7  12     3030.29     3113.60     78.71 o 
  -1   7  12      911.38      921.90     47.85 o 
   0   7  12     3656.63     3566.52     90.38 o 
   1   7  12       22.62       16.12      9.25 o 
   2   7  12    14541.54    14972.12    128.96 o 
   3   7  12      353.57      441.85     46.55 o 
   4   7  12        0.46       22.31     10.74 o 
   5   7  12      372.23      299.65     29.30 o 
   6   7  12     4035.28     3978.41     91.13 o 
   7   7  12     1830.64     1725.03     77.72 o 
  -5   8  12     1188.84     1124.19     72.89 o 
  -4   8  12     2557.70     2581.20     69.86 o 
  -3   8  12       49.86       38.97     19.67 o 
  -2   8  12       36.61       24.90     14.35 o 
  -1   8  12      351.98      393.27     36.65 o 
   0   8  12     1040.48      946.33     38.18 o 
   1   8  12      197.20      228.44     14.63 o 
   2   8  12       78.27      111.76     20.20 o 
   3   8  12       17.92       20.27     13.01 o 
   4   8  12     1534.06     1588.59     60.41 o 
   5   8  12        6.44        4.11      8.99 o 
   6   8  12        9.14        7.21     17.95 o 
   7   8  12        5.68        8.00     17.36 o 
  -5   9  12        3.04        4.94     25.39 o 
  -4   9  12     3498.09     3773.49    141.70 o 
  -3   9  12      132.79      142.06     64.24 o 
  -2   9  12     1219.39     1212.60     72.10 o 
  -1   9  12     3903.70     3940.45    141.56 o 
   0   9  12      290.40      229.19     59.08 o 
   1   9  12     1360.81     1322.47     88.70 o 
   2   9  12      218.01      173.76     48.07 o 
   3   9  12     3538.71     3682.91    114.56 o 
   4   9  12      875.95      754.75     37.60 o 
   5   9  12     4324.83     4418.07    113.13 o 
   6   9  12       20.08       10.05     12.13 o 
   7   9  12      101.18       94.47     38.11 o 
  -4  10  12      840.06      794.86     95.35 o 
  -3  10  12     2181.22     2194.08     96.92 o 
  -2  10  12      439.96      375.04     74.82 o 
  -1  10  12     2010.77     1981.85    102.58 o 
   1  10  12      596.31      548.65    141.49 o 
   2  10  12        1.50       11.31     10.37 o 
   3  10  12      867.19      649.07     56.22 o 
   4  10  12      131.59      132.34     40.69 o 
   5  10  12      441.69      389.40     41.82 o 
   6  10  12      271.61      176.55     62.06 o 
  -3  11  12     5698.81     5591.89    202.08 o 
  -2  11  12     1750.40     1766.90    104.29 o 
  -1  11  12      588.00      608.52     67.17 o 
   0  11  12      807.23      882.98     66.81 o 
   1  11  12      490.53      506.44     76.82 o 
   2  11  12     4195.22     3961.26    142.28 o 
   3  11  12        2.31       24.45     11.66 o 
   4  11  12      292.67      166.52     39.27 o 
   5  11  12       56.19       73.83     25.14 o 
  -2  12  12      343.86      218.67     61.09 o 
  -1  12  12      106.21      114.81     45.71 o 
   0  12  12     2728.96     2714.04    162.38 o 
   1  12  12      101.41       26.32     29.40 o 
   2  12  12      258.06      200.79     51.22 o 
   3  12  12      230.37      172.34     38.51 o 
   4  12  12      853.29      785.98     50.93 o 
  -1  13  12     2856.82     3228.07     99.86 o 
   0  13  12      548.09      434.12     73.46 o 
   1  13  12     1375.58     1532.13    103.22 o 
   2  13  12       22.77       24.03     30.90 o 
   3  13  12      819.42      816.46     58.80 o 
  -2 -10  13       97.39      109.35     34.62 o 
  -1 -10  13     1606.84     1730.35     57.04 o 
   0 -10  13        1.93       -1.91     11.00 o 
   1 -10  13     4671.81     4856.72     90.90 o 
   2 -10  13      347.61      276.63     62.61 o 
   3 -10  13        0.30       18.67     22.46 o 
  -3  -9  13      268.46      224.75     47.50 o 
  -2  -9  13       99.19       77.50     41.63 o 
  -1  -9  13        6.08       11.75     12.01 o 
   0  -9  13      929.04     1016.43     58.94 o 
   1  -9  13      136.65      118.07     23.20 o 
   2  -9  13     1670.07     1545.44     72.57 o 
   3  -9  13       11.33       27.70     15.31 o 
   4  -9  13      558.07      482.51     44.13 o 
  -4  -8  13       37.18       21.24     22.68 o 
  -3  -8  13        4.27       41.92     36.41 o 
  -2  -8  13     4293.76     4187.50    118.85 o 
  -1  -8  13       92.88       89.30     26.56 o 
   0  -8  13     1403.11     1350.30    108.16 o 
   1  -8  13     1026.87     1066.32     84.05 o 
   2  -8  13     1564.73     1556.12     82.13 o 
   3  -8  13     1519.54     1605.98     65.38 o 
   4  -8  13     1681.47     1550.73    245.60 o 
   5  -8  13      135.91      185.53     43.81 o 
  -4  -7  13      120.97       96.54     33.59 o 
  -3  -7  13      136.14      104.53     34.89 o 
  -2  -7  13       16.84       22.70     16.61 o 
  -1  -7  13     2685.25     2507.09     61.05 o 
   0  -7  13       10.21       26.28     14.20 o 
   1  -7  13       65.48       55.51     18.42 o 
   2  -7  13       88.32       54.65     40.06 o 
   3  -7  13     1851.63     1734.22     74.40 o 
   4  -7  13      722.62      686.86     87.30 o 
   5  -7  13      223.07      145.67     59.21 o 
  -5  -6  13     1423.93     1316.03     79.69 o 
  -4  -6  13      585.87      529.49     82.73 o 
  -3  -6  13     4376.47     4100.06    100.17 o 
  -2  -6  13     1240.57     1241.34     52.15 o 
  -1  -6  13      490.79      446.30     20.58 o 
   0  -6  13      816.13      770.72     31.44 o 
   1  -6  13    10084.31    10658.04    162.95 o 
   2  -6  13        6.25       18.49      9.66 o 
   3  -6  13      796.19      836.75     45.20 o 
   4  -6  13     1546.21     1520.91     92.20 o 
   5  -6  13     1459.80     1575.21     64.87 o 
   6  -6  13     3332.93     3423.37     92.78 o 
  -5  -5  13     1008.71     1102.11     83.23 o 
  -4  -5  13      131.07      137.08     40.08 o 
  -3  -5  13       95.43      121.22     26.22 o 
  -2  -5  13      294.12      268.86     29.07 o 
  -1  -5  13      750.13      705.14     22.76 o 
   0  -5  13     1447.38     1395.15     30.78 o 
   1  -5  13      424.20      425.48     64.60 o 
   2  -5  13      889.46      858.42     59.30 o 
   3  -5  13      401.97      451.52     56.04 o 
   4  -5  13       40.84       63.32     14.14 o 
   5  -5  13      371.04      274.92     75.88 o 
   6  -5  13      419.43      336.67     68.62 o 
  -6  -4  13     2579.28     2711.61     64.52 o 
  -5  -4  13      975.12      799.88     72.78 o 
  -4  -4  13       74.31       57.11     14.23 o 
  -3  -4  13       17.77       29.40     13.23 o 
  -2  -4  13     4510.68     4386.60    107.56 o 
  -1  -4  13       37.99       65.74     13.68 o 
   0  -4  13     5898.10     6133.85     88.23 o 
   1  -4  13      793.19      847.24     33.46 o 
   2  -4  13     2897.03     2996.56     75.27 o 
   3  -4  13     6987.46     6733.21    321.60 o 
   4  -4  13     2851.01     2918.00    159.80 o 
   5  -4  13       11.00       53.10     28.32 o 
   6  -4  13      126.50      143.82     40.93 o 
   7  -4  13     3511.32     3475.50     75.47 o 
  -6  -3  13      701.45      613.89     68.14 o 
  -5  -3  13      822.22      782.16     56.06 o 
  -4  -3  13      730.09      785.74     76.82 o 
  -3  -3  13      173.43      179.23     33.27 o 
  -2  -3  13     1464.81     1490.47     38.02 o 
  -1  -3  13      414.49      408.17     35.17 o 
   0  -3  13      439.79      431.26     21.26 o 
   1  -3  13        0.12        5.20      8.35 o 
   2  -3  13     1672.02     1884.07     63.23 o 
   3  -3  13     5687.92     5906.68     91.14 o 
   4  -3  13      755.57      717.68     46.56 o 
   5  -3  13       38.42       21.57     19.03 o 
   6  -3  13      347.29      403.01     83.35 o 
   7  -3  13      814.05      774.12     66.44 o 
  -6  -2  13      465.01      474.14     57.43 o 
  -5  -2  13     1039.96      971.04     48.58 o 
  -4  -2  13      436.87      358.59     62.67 o 
  -3  -2  13     5928.77     5849.00    226.79 o 
  -2  -2  13     1474.46     1453.73     46.57 o 
  -1  -2  13        1.40       12.94      6.77 o 
   0  -2  13      276.14      285.29     26.02 o 
   1  -2  13     7700.46     7948.09     99.91 o 
   2  -2  13      401.77      425.35     30.06 o 
   3  -2  13     2942.27     3102.51     64.97 o 
   4  -2  13     1536.09     1430.93     38.12 o 
   5  -2  13      803.84      956.90     42.59 o 
   6  -2  13     3281.66     3555.96     93.31 o 
   7  -2  13      916.07      819.73     95.50 o 
  -6  -1  13      712.79      805.91    142.56 o 
  -5  -1  13      748.33      633.80     68.91 o 
  -4  -1  13       12.73       23.34     16.52 o 
  -3  -1  13       86.20      103.92     22.75 o 
  -2  -1  13      113.35      137.70     24.62 o 
  -1  -1  13     3515.22     3526.90     74.56 o 
   0  -1  13       25.75       28.26      9.81 o 
   1  -1  13      310.81      307.30     23.97 o 
   2  -1  13        0.22       17.48      8.05 o 
   3  -1  13      929.58      969.84     46.90 o 
   4  -1  13     2105.50     2284.36     61.93 o 
   5  -1  13      457.61      411.46     38.85 o 
   6  -1  13      120.69      104.95     30.28 o 
   7  -1  13      160.97      172.80     39.45 o 
   8  -1  13      307.47      249.17     69.73 o 
  -6   0  13     2174.60     2135.97     70.29 o 
  -5   0  13     1401.19     1432.16     58.92 o 
  -4   0  13     1098.96     1084.82     56.60 o 
  -3   0  13      751.49      889.91     62.38 o 
  -2   0  13     6162.58     6062.77    120.10 o 
  -1   0  13      499.00      555.37     18.03 o 
   0   0  13     7634.64     7854.40    200.10 o 
   1   0  13      436.16      474.06     20.60 o 
   2   0  13     1032.79     1112.12     33.50 o 
   3   0  13     3210.61     3223.71     71.47 o 
   4   0  13     4761.48     5119.74    155.39 o 
   5   0  13     1797.13     1954.02     74.98 o 
   6   0  13      307.60      231.51     21.61 o 
   7   0  13     1402.32     1486.90     65.33 o 
   8   0  13        9.52       23.22     11.97 o 
  -6   1  13      562.38      630.19     82.08 o 
  -5   1  13       23.94       22.32     18.94 o 
  -4   1  13     2240.18     2364.14     92.81 o 
  -3   1  13      153.67      202.92     43.11 o 
  -2   1  13     2282.81     2461.19     64.64 o 
  -1   1  13       31.10       60.26     14.99 o 
   0   1  13     1394.13     1360.55     51.56 o 
   1   1  13       31.94       41.48     11.37 o 
   2   1  13     5106.95     5259.51     79.56 o 
   3   1  13     1152.63     1106.62     31.96 o 
   4   1  13       86.70       79.14     16.17 o 
   5   1  13      930.63      981.94     30.15 o 
   6   1  13       69.44       42.94     16.96 o 
   7   1  13      767.50      863.30     32.68 o 
   8   1  13       25.79       56.76     32.83 o 
  -6   2  13      473.65      478.83     64.51 o 
  -5   2  13       90.38      112.31     45.46 o 
  -4   2  13      816.65      770.56     40.78 o 
  -3   2  13     3727.13     4007.41    109.13 o 
  -2   2  13      436.59      473.75     72.70 o 
  -1   2  13      457.39      464.59     28.54 o 
   0   2  13     2019.13     1949.60     68.99 o 
   1   2  13     7716.96     8263.03    104.78 o 
   2   2  13      530.47      547.77     31.49 o 
   3   2  13     3243.15     3206.33     64.28 o 
   4   2  13      314.19      288.25     19.28 o 
   5   2  13      738.10      719.03     30.37 o 
   6   2  13     4966.45     5029.67    105.48 o 
   7   2  13      490.39      446.69     23.82 o 
   8   2  13      495.29      369.27     34.04 o 
  -6   3  13      808.01      656.17     72.11 o 
  -5   3  13     2807.04     2828.78     75.54 o 
  -4   3  13      384.71      413.49     36.50 o 
  -3   3  13       51.40       40.56     17.58 o 
  -2   3  13       24.85       37.24     16.84 o 
  -1   3  13     8645.46     8858.72    315.24 o 
   0   3  13     2185.24     2146.94     77.07 o 
   1   3  13      656.09      727.03     19.17 o 
   2   3  13       67.69      120.92     16.42 o 
   3   3  13     2380.85     2499.40     50.31 o 
   4   3  13     4190.88     4220.73     68.51 o 
   5   3  13      414.53      432.59     50.81 o 
   6   3  13      585.45      530.74     30.45 o 
   7   3  13        0.21        9.68      9.21 o 
   8   3  13     2125.02     2040.17     49.85 o 
  -6   4  13      711.93      681.25     56.80 o 
  -5   4  13     1525.88     1619.72     65.35 o 
  -4   4  13     1445.11     1325.26     60.80 o 
  -3   4  13       26.41       29.75     17.34 o 
  -2   4  13      758.02      733.39     48.02 o 
  -1   4  13     1972.42     1685.56     81.83 o 
   0   4  13     4148.95     4293.47     92.56 o 
   1   4  13       31.08       34.62     20.66 o 
   2   4  13       12.78       21.24      9.15 o 
   3   4  13     1019.73     1136.39     39.59 o 
   4   4  13     2459.07     2596.23     58.19 o 
   5   4  13     1018.88     1107.21     35.55 o 
   6   4  13      350.48      396.26     38.15 o 
   7   4  13      185.44      141.93     34.16 o 
   8   4  13       22.23       26.86     12.97 o 
  -6   5  13      610.14      710.33    113.88 o 
  -5   5  13      476.03      423.36     55.56 o 
  -4   5  13     2852.36     2688.64     78.22 o 
  -3   5  13     1183.58     1172.72     69.13 o 
  -2   5  13     5973.54     5878.25    146.32 o 
  -1   5  13      137.02      129.89     35.78 o 
   0   5  13      173.49      165.21     35.33 o 
   1   5  13      903.38      912.62     34.98 o 
   2   5  13     5218.30     5294.85    109.23 o 
   3   5  13      889.23      977.02     34.65 o 
   4   5  13      262.14      264.66     63.58 o 
   5   5  13      973.14      969.28     42.28 o 
   6   5  13      274.11      297.89     42.48 o 
   7   5  13     3080.81     2877.08     71.24 o 
  -5   6  13        0.27       23.62     10.75 o 
  -4   6  13      525.23      517.76     46.20 o 
  -3   6  13     2159.42     2155.27     84.91 o 
  -2   6  13      132.34      126.10     25.38 o 
  -1   6  13      386.08      316.45     70.35 o 
   0   6  13        0.27       34.30     17.20 o 
   1   6  13     6600.11     6597.75    112.87 o 
   2   6  13      120.85      139.28     22.86 o 
   3   6  13      906.34      963.52     39.12 o 
   4   6  13       27.54       15.23      8.48 o 
   5   6  13       81.31       74.46     18.73 o 
   6   6  13     1162.06     1217.94     52.17 o 
   7   6  13      474.94      361.91     40.34 o 
  -5   7  13     3703.42     3531.04     77.48 o 
  -4   7  13     1365.99     1607.47    134.09 o 
  -3   7  13     1002.84      960.38     52.25 o 
  -2   7  13      317.44      236.08     48.10 o 
  -1   7  13     5048.69     5179.84    123.59 o 
   0   7  13      284.99      251.18     22.57 o 
   1   7  13     4555.84     4327.97    105.81 o 
   2   7  13       71.82       64.90     28.00 o 
   3   7  13      510.88      500.31     35.37 o 
   4   7  13     4641.21     4603.86    126.97 o 
   5   7  13     1139.08     1134.32     42.02 o 
   6   7  13      217.07      183.29     42.10 o 
   7   7  13       50.38       47.00     21.90 o 
  -4   8  13      237.81      233.26     96.57 o 
  -3   8  13      521.28      411.38    112.16 o 
  -2   8  13      606.98      681.60     82.15 o 
  -1   8  13       55.35      115.09     38.91 o 
   0   8  13     1116.90     1213.74    150.36 o 
   1   8  13      197.52      185.77     45.57 o 
   2   8  13       39.51       33.85     11.34 o 
   3   8  13      109.72      126.01     14.69 o 
   4   8  13     2225.16     2034.34     86.44 o 
   5   8  13      492.19      467.71     69.86 o 
   6   8  13       41.69       18.37     15.19 o 
  -4   9  13      364.18      259.37     90.42 o 
  -3   9  13      562.47      583.05     69.10 o 
  -2   9  13     8577.07     9111.87    176.18 o 
  -1   9  13       32.63        7.65     22.03 o 
   0   9  13        0.17        2.86     14.09 o 
   1   9  13     1330.28     1282.34     84.05 o 
   2   9  13     2200.39     2302.09    117.24 o 
   3   9  13      946.58      885.85     34.58 o 
   4   9  13      663.35      637.37     74.64 o 
   5   9  13      309.23      259.75     67.94 o 
   6   9  13      112.56      107.73     28.69 o 
  -3  10  13        0.82       35.91     24.32 o 
  -2  10  13      134.39      104.79     49.57 o 
  -1  10  13        9.89       21.39     21.60 o 
   0  10  13     1883.73     1816.11    100.72 o 
   1  10  13     1576.14     1379.98     78.83 o 
   2  10  13       92.74      117.74     63.23 o 
   3  10  13       98.47       47.58     26.72 o 
   4  10  13      398.79      288.34     67.30 o 
   5  10  13      365.82      275.07     76.09 o 
  -2  11  13      125.53       73.32     35.98 o 
  -1  11  13     3408.23     3491.80    131.19 o 
   0  11  13      436.39      421.89     72.60 o 
   1  11  13     5073.19     5423.58    197.35 o 
   2  11  13      189.91      206.01     32.33 o 
   3  11  13       36.24       48.43     42.06 o 
   4  11  13     3093.69     2934.46     63.75 o 
  -1  12  13     2347.83     2104.24     77.97 o 
   0  12  13      292.92      224.25     56.30 o 
   1  12  13      141.79       93.42     57.01 o 
   2  12  13      123.15      108.01     40.99 o 
   3  12  13      413.32      271.39    103.43 o 
  -1  -9  14     3969.58     4082.79     76.37 o 
   0  -9  14      707.47      723.45     76.50 o 
   1  -9  14      704.72      770.13     49.28 o 
   2  -9  14      850.79      839.19     42.92 o 
  -2  -8  14        7.49       14.74     27.40 o 
  -1  -8  14       47.89        0.86     41.70 o 
   0  -8  14      483.47      338.63     29.90 o 
   1  -8  14     1507.88     1448.12    227.15 o 
   2  -8  14      864.60      931.87     38.75 o 
   3  -8  14        0.53       11.28     10.02 o 
   4  -8  14      259.20      253.05     67.88 o 
  -3  -7  14      524.79      392.13    158.51 o 
  -2  -7  14     1384.27     1474.40     97.21 o 
  -1  -7  14       45.03       27.44     21.03 o 
   0  -7  14      523.13      511.52     41.41 o 
   1  -7  14     2715.42     3005.57    219.49 o 
   2  -7  14     1960.94     1957.42     94.92 o 
   3  -7  14      287.93      345.15     59.78 o 
   4  -7  14      138.60      117.10     31.30 o 
  -4  -6  14     1803.62     1821.06     72.64 o 
  -3  -6  14      213.37      143.86     38.61 o 
  -2  -6  14     1439.12     1339.28     92.42 o 
  -1  -6  14     1970.21     1939.84     81.12 o 
   0  -6  14     2578.24     2615.04     94.78 o 
   1  -6  14        1.16       18.91     24.93 o 
   2  -6  14       60.10       56.49     23.93 o 
   3  -6  14     2445.76     2633.77    100.97 o 
   4  -6  14      333.94      274.83     74.99 o 
   5  -6  14      537.57      572.63     70.28 o 
  -4  -5  14       43.01       26.57     20.17 o 
  -3  -5  14       15.49       19.69     13.07 o 
  -2  -5  14      970.84      997.24     37.37 o 
  -1  -5  14     3325.31     3446.19     72.49 o 
   0  -5  14     1089.77     1080.67    101.47 o 
   1  -5  14      426.79      398.86     77.02 o 
   2  -5  14     1376.77     1379.95     55.07 o 
   3  -5  14      335.86      229.42     58.20 o 
   4  -5  14     3793.14     4216.79    144.14 o 
   5  -5  14      223.21      180.78     48.23 o 
   6  -5  14        0.03       32.36     15.80 o 
  -5  -4  14       84.85       88.33     25.79 o 
  -4  -4  14      443.94      350.52     58.33 o 
  -3  -4  14     5806.31     5768.85    137.84 o 
  -2  -4  14      185.34      159.59     46.96 o 
  -1  -4  14      434.96      482.22     20.12 o 
   0  -4  14     1038.26     1059.08     57.73 o 
   1  -4  14     2491.82     2301.08     87.58 o 
   2  -4  14     6521.18     6676.97    174.68 o 
   3  -4  14      575.16      531.02     71.10 o 
   4  -4  14        4.44       14.68     13.99 o 
   5  -4  14       21.25       24.47     10.41 o 
   6  -4  14     1493.82     1495.71     76.11 o 
  -5  -3  14      237.41      238.66     54.30 o 
  -4  -3  14     1371.26     1451.25     62.64 o 
  -3  -3  14      374.97      331.68     47.26 o 
  -2  -3  14      605.34      740.57     43.13 o 
  -1  -3  14      713.45      675.16     20.31 o 
   0  -3  14      107.37      113.16     22.19 o 
   1  -3  14     2621.90     2749.38     63.45 o 
   2  -3  14      602.90      608.22     22.00 o 
   3  -3  14     1674.55     1753.64     65.65 o 
   4  -3  14      297.26      306.62     60.20 o 
   5  -3  14     2904.42     2980.99    119.64 o 
   6  -3  14      525.93      680.49     53.18 o 
  -5  -2  14        2.76       18.81     12.01 o 
  -4  -2  14     2801.12     2971.46    137.81 o 
  -3  -2  14      743.15      734.10     36.94 o 
  -2  -2  14     1313.94     1365.09     59.87 o 
  -1  -2  14     1201.33     1173.25     43.88 o 
   0  -2  14     5779.76     5957.03    177.65 o 
   1  -2  14       96.44      108.40     21.03 o 
   2  -2  14      407.12      440.87     30.25 o 
   3  -2  14     3525.92     3660.24     78.71 o 
   4  -2  14      390.50      329.22     45.37 o 
   5  -2  14     4860.85     4840.85    219.03 o 
   6  -2  14       52.93       42.47     22.19 o 
   7  -2  14      320.64      314.94     57.44 o 
  -5  -1  14     2265.93     2176.83     78.71 o 
  -4  -1  14      567.29      575.39     69.80 o 
  -3  -1  14       39.54       93.28     36.91 o 
  -2  -1  14       40.45       47.93     13.59 o 
  -1  -1  14     2682.71     2769.99     93.31 o 
   0  -1  14      419.33      400.38     40.95 o 
   1  -1  14       30.09       35.98     11.84 o 
   2  -1  14        0.21       15.28      7.80 o 
   3  -1  14      984.28      943.72     28.56 o 
   4  -1  14     2332.84     2371.05     66.11 o 
   5  -1  14       31.58       36.15     14.80 o 
   6  -1  14       69.08       53.60     11.42 o 
   7  -1  14       25.98       17.60     14.42 o 
  -5   0  14      155.30      169.00     37.98 o 
  -4   0  14     1626.51     1489.78     66.03 o 
  -3   0  14     7282.78     7418.24    159.85 o 
  -2   0  14      984.21      997.18     49.46 o 
  -1   0  14     2681.99     2462.51     80.58 o 
   0   0  14     1525.16     1539.37     37.01 o 
   1   0  14     2149.98     2126.17     48.80 o 
   2   0  14     4168.03     4425.32     68.53 o 
   3   0  14     4502.54     4716.53     96.78 o 
   4   0  14       30.40       20.75      8.21 o 
   5   0  14      711.04      661.19     44.34 o 
   6   0  14     3833.80     3768.56    100.04 o 
  -5   1  14     2485.63     2573.77     74.70 o 
  -4   1  14      166.79      188.91     59.37 o 
  -3   1  14       20.83       23.52     14.95 o 
  -2   1  14       99.45       79.62     24.47 o 
  -1   1  14      774.09      805.83     35.32 o 
   0   1  14     1340.22     1258.92     47.77 o 
   1   1  14      516.85      554.92     21.15 o 
   2   1  14      255.96      251.34     42.32 o 
   3   1  14      828.21      889.71     28.35 o 
   4   1  14      388.28      407.82     33.09 o 
   5   1  14      818.97      849.34     31.84 o 
   6   1  14        0.18       10.42     12.63 o 
   7   1  14      842.18      776.71     62.18 o 
  -5   2  14      100.10      103.96     24.10 o 
  -4   2  14     2924.08     2980.03     86.72 o 
  -3   2  14       66.86      103.59     33.21 o 
  -2   2  14      145.01      136.55     32.29 o 
  -1   2  14     4446.90     4548.44     88.82 o 
   0   2  14     3417.63     3296.32     89.69 o 
   1   2  14     2981.97     2871.49     57.64 o 
   2   2  14      525.80      558.15     26.51 o 
   3   2  14     2318.44     2433.60     60.71 o 
   4   2  14       22.73       33.64     11.37 o 
   5   2  14     6643.22     6998.63    115.38 o 
   6   2  14      452.03      479.28     26.99 o 
   7   2  14       76.87       58.07     17.53 o 
  -5   3  14       83.51       65.18     22.16 o 
  -4   3  14      376.66      350.59     69.17 o 
  -3   3  14      104.47       94.99     38.73 o 
  -2   3  14     3214.59     3233.55     79.35 o 
  -1   3  14      704.88      796.29     43.88 o 
   0   3  14       63.97       55.63     18.18 o 
   1   3  14      926.91      924.92     21.84 o 
   2   3  14      254.28      304.50     19.30 o 
   3   3  14     1750.10     1665.78     47.18 o 
   4   3  14       98.30      102.02     20.00 o 
   5   3  14       48.73       65.22     13.81 o 
   6   3  14       21.59       23.77     11.79 o 
   7   3  14      535.31      504.10     81.02 o 
  -5   4  14       74.51       41.91     26.72 o 
  -4   4  14       37.36       11.57      6.89 o 
  -3   4  14     4373.17     4593.84     96.03 o 
  -2   4  14      913.92      855.86     52.23 o 
  -1   4  14     2857.09     2907.57     85.80 o 
   0   4  14      347.56      439.02     65.31 o 
   1   4  14     1183.01     1159.67     57.12 o 
   2   4  14     5938.58     5933.81    117.19 o 
   3   4  14      416.69      427.07     34.01 o 
   4   4  14      789.43      802.13     48.33 o 
   5   4  14      247.08      236.79     52.21 o 
   6   4  14     2625.21     2668.23     63.87 o 
   7   4  14      300.78      233.78     43.81 o 
  -5   5  14     2053.12     2100.80     63.25 o 
  -4   5  14      453.51      319.61     71.14 o 
  -3   5  14     1621.51     1490.92     58.62 o 
  -2   5  14        0.18       35.92     27.97 o 
  -1   5  14      567.65      512.91     35.48 o 
   0   5  14     3976.28     3924.30    103.44 o 
   1   5  14     1148.35     1100.63     56.41 o 
   2   5  14      868.88      841.19     49.16 o 
   3   5  14        2.35       18.22      8.41 o 
   4   5  14     2022.32     1892.25     61.28 o 
   5   5  14       53.62       59.71     15.66 o 
   6   5  14      635.18      543.53     59.41 o 
   7   5  14       58.50       32.26     11.65 o 
  -4   6  14     2548.60     2483.61     73.18 o 
  -3   6  14       10.28       20.63     20.71 o 
  -2   6  14       71.33       95.53     15.73 o 
  -1   6  14      346.37      444.90     48.65 o 
   0   6  14     3069.35     3058.74    148.28 o 
   1   6  14     2537.93     2315.28     85.63 o 
   2   6  14     1267.55     1271.28     55.00 o 
   3   6  14     1463.72     1427.08     45.64 o 
   4   6  14       11.06       18.48      8.06 o 
   5   6  14     3607.87     3462.31    142.08 o 
   6   6  14       19.07       24.64      8.20 o 
  -4   7  14       29.78       44.34     15.02 o 
  -3   7  14      566.70      511.13     58.37 o 
  -2   7  14     2881.71     3098.09    109.09 o 
  -1   7  14     1327.53     1312.45     50.95 o 
   0   7  14      468.84      423.79     35.96 o 
   1   7  14      258.92      171.82     44.25 o 
   2   7  14      171.45      163.87     49.46 o 
   3   7  14     4886.82     4811.72     93.22 o 
   4   7  14      195.70      138.35     35.75 o 
   5   7  14        3.30       16.56     11.21 o 
   6   7  14       94.22       58.11     31.27 o 
  -4   8  14        0.27       26.32     19.46 o 
  -3   8  14     1759.30     1875.69     66.74 o 
  -2   8  14       66.71       54.08     27.75 o 
  -1   8  14      693.68      650.36     56.01 o 
   0   8  14       11.26        3.58     33.05 o 
   1   8  14      134.38      134.69     43.06 o 
   2   8  14     1940.19     2112.96    113.23 o 
   3   8  14      146.28      201.76     55.17 o 
   4   8  14     1244.57     1083.33     34.98 o 
   5   8  14       84.96       57.45     44.35 o 
   6   8  14     1398.25     1356.66     74.95 o 
  -3   9  14     2220.60     2408.39     90.63 o 
  -2   9  14      203.00      196.78     78.04 o 
  -1   9  14      901.57     1002.08    107.58 o 
   0   9  14     4946.96     4730.87    204.22 o 
   1   9  14      892.88      858.16     54.08 o 
   2   9  14     1087.04     1070.32     52.07 o 
   3   9  14      125.05      113.81     36.62 o 
   4   9  14     1805.21     1758.58     97.68 o 
   5   9  14        0.71       13.90     15.45 o 
  -2  10  14       10.24       71.60     27.83 o 
  -1  10  14       46.70       24.39     24.75 o 
   0  10  14     2860.43     3029.07    120.53 o 
   1  10  14      590.83      547.50     91.35 o 
   2  10  14        7.66        8.30     27.32 o 
   3  10  14      357.63      354.80    118.46 o 
   4  10  14        0.29       28.25     13.73 o 
  -1  11  14      899.19      879.69     93.92 o 
   0  11  14     1586.03     1547.58    133.48 o 
   1  11  14      380.12      314.31     89.84 o 
   2  11  14      111.37       84.41     24.39 o 
   3  11  14     2926.24     3021.05     97.28 o 
   0  -8  15       84.26       86.56     35.09 o 
   1  -8  15      410.51      408.17     35.39 o 
  -2  -7  15     2013.73     2056.53     76.54 o 
  -1  -7  15      287.30      258.58     51.53 o 
   0  -7  15     2147.49     2059.59     69.19 o 
   1  -7  15      262.71      213.47     51.19 o 
   2  -7  15      183.57      148.08     46.25 o 
   3  -7  15      344.97      259.13     70.13 o 
  -3  -6  15     1345.08     1365.03     96.28 o 
  -2  -6  15      982.21      959.52     77.11 o 
  -1  -6  15      200.02      214.24     75.04 o 
   0  -6  15        0.49       19.73     19.85 o 
   1  -6  15        3.79       21.39     13.46 o 
   2  -6  15      579.42      525.17     75.43 o 
   3  -6  15      159.51      142.34     44.40 o 
   4  -6  15       14.22       16.73     14.45 o 
  -3  -5  15     3814.77     3589.22     93.81 o 
  -2  -5  15     1391.52     1387.42     68.02 o 
   0  -5  15      291.10      236.61     57.15 o 
   1  -5  15     5832.18     5770.79    139.84 o 
   2  -5  15        8.28       31.26     16.69 o 
   3  -5  15     2689.42     2149.07    261.52 o 
   4  -5  15      159.06      161.17     46.81 o 
   5  -5  15      614.36      670.93    126.36 o 
  -4  -4  15      712.75      675.80     57.24 o 
  -3  -4  15      122.93       29.83     34.34 o 
  -2  -4  15      136.05      165.07     49.34 o 
  -1  -4  15     2135.82     1995.91     97.93 o 
   0  -4  15      144.19      105.26     21.62 o 
   1  -4  15      624.63      539.73     28.31 o 
   2  -4  15      244.70      332.68     51.17 o 
   3  -4  15      777.83      733.30     51.72 o 
   4  -4  15      177.91      168.41     42.06 o 
   5  -4  15     1374.43     1322.09     69.62 o 
  -4  -3  15     1492.07     1649.12     98.56 o 
  -3  -3  15      497.71      545.94     62.98 o 
  -2  -3  15      558.10      538.84     31.03 o 
  -1  -3  15      191.97      182.10     40.07 o 
   0  -3  15     2863.10     2888.29     49.40 o 
   1  -3  15        0.64       29.69     11.03 o 
   2  -3  15       90.84       76.64     57.90 o 
   3  -3  15      845.33      839.12     64.69 o 
   4  -3  15     3311.08     3449.99    107.37 o 
   5  -3  15      430.40      333.29     49.19 o 
   6  -3  15      371.02      265.07     76.42 o 
  -4  -2  15      531.42      535.44     64.95 o 
  -3  -2  15      271.27      182.26     42.49 o 
  -2  -2  15     3900.64     3994.14    155.47 o 
  -1  -2  15      439.16      450.86     52.22 o 
   0  -2  15      124.07      212.16     64.09 o 
   1  -2  15        1.75       14.66     10.82 o 
   2  -2  15     3742.30     3669.79     66.83 o 
   3  -2  15      397.67      300.25     48.74 o 
   4  -2  15      232.88      196.83     42.37 o 
   5  -2  15       12.41       49.06     21.92 o 
   6  -2  15     1499.03     1494.04     97.10 o 
  -4  -1  15     1104.84      837.63    108.58 o 
  -3  -1  15     2870.69     2936.10     84.41 o 
  -2  -1  15      577.67      548.34     71.49 o 
  -1  -1  15     1519.51     1522.62     88.02 o 
   0  -1  15        0.19       20.72     12.55 o 
   1  -1  15      602.15      500.62     28.68 o 
   2  -1  15      430.85      406.21     34.48 o 
   3  -1  15     2357.13     2338.06     68.15 o 
   4  -1  15        0.08       18.58     16.92 o 
   5  -1  15      150.64       98.42     26.24 o 
   6  -1  15      846.96      800.02     48.38 o 
  -5   0  15      904.54      989.21     72.96 o 
  -4   0  15     4564.71     4547.28    188.45 o 
  -3   0  15     2009.11     2099.58     89.42 o 
  -2   0  15      267.26      363.70     35.91 o 
  -1   0  15     2754.12     2662.64     89.58 o 
   0   0  15      117.16       99.28     20.51 o 
   1   0  15     4673.62     4602.20     84.41 o 
   2   0  15      544.59      594.90     30.30 o 
   3   0  15      178.82      242.52     37.36 o 
   4   0  15      478.36      427.96     26.75 o 
   5   0  15     3439.96     3481.59     95.29 o 
   6   0  15      671.98      586.85     49.71 o 
  -5   1  15      445.78      461.52     70.89 o 
  -4   1  15      455.20      430.69     29.08 o 
  -3   1  15       48.81       67.93     17.71 o 
  -2   1  15       83.13      109.17     19.71 o 
  -1   1  15      362.70      278.33     66.84 o 
   0   1  15     2798.80     2774.10     93.86 o 
   1   1  15      214.35      187.75     37.28 o 
   2   1  15      174.87      171.43     25.98 o 
   3   1  15        2.68       31.96     11.21 o 
   4   1  15      533.90      446.01     35.67 o 
   5   1  15      259.84      222.31     42.72 o 
   6   1  15      317.56      335.01     52.38 o 
  -4   2  15      444.49      407.72     69.52 o 
  -3   2  15      683.59      648.37     43.91 o 
  -2   2  15     3980.72     4186.37     81.72 o 
  -1   2  15      761.31      599.17     30.72 o 
   0   2  15      507.31      544.51     35.58 o 
   1   2  15      482.14      572.04     46.87 o 
   2   2  15     4818.02     4779.52    112.36 o 
   3   2  15      910.14      827.91     39.62 o 
   4   2  15     2260.93     2298.28     63.74 o 
   5   2  15      377.67      272.87     49.08 o 
   6   2  15      309.23      329.02     67.81 o 
  -4   3  15     1163.68     1375.14    100.32 o 
  -3   3  15        6.87       31.98      9.17 o 
  -2   3  15      333.96      255.63     52.56 o 
  -1   3  15      666.73      682.99     43.18 o 
   0   3  15      365.24      257.94     62.03 o 
   1   3  15      211.42      220.26     48.14 o 
   2   3  15      424.31      396.29     41.34 o 
   3   3  15     1055.23     1045.33     44.61 o 
   4   3  15      991.34     1074.29     66.99 o 
   5   3  15       23.48       27.75      9.76 o 
   6   3  15        0.83       15.67     11.63 o 
  -4   4  15     1904.11     1873.12     73.34 o 
  -3   4  15     1357.73     1350.96     55.87 o 
  -2   4  15      397.58      369.66     66.53 o 
  -1   4  15     1907.65     1818.12    138.88 o 
   0   4  15       33.90       47.15     25.21 o 
   1   4  15     5308.14     5096.39    198.32 o 
   2   4  15       66.05       55.44     14.11 o 
   3   4  15       48.31       44.50     13.12 o 
   4   4  15     1818.53     1794.61     55.85 o 
   5   4  15     2405.24     2557.80     63.56 o 
   6   4  15      908.81      918.71     44.50 o 
  -4   5  15       88.13       37.66     21.07 o 
  -3   5  15       46.35       42.92     22.69 o 
  -2   5  15      134.97      124.91     32.19 o 
  -1   5  15     2677.62     2542.28     74.52 o 
   0   5  15      227.84      181.52     46.09 o 
   1   5  15       63.08       41.44     19.81 o 
   2   5  15        2.54       15.93      8.58 o 
   3   5  15     1043.30      905.54     30.27 o 
   4   5  15     1642.74     1656.62     67.35 o 
   5   5  15       90.85       66.53     16.86 o 
   6   5  15       28.77       18.65      7.88 o 
  -3   6  15       95.32       84.32     43.35 o 
  -2   6  15     4297.70     4437.94    113.24 o 
  -1   6  15      911.62      981.90     83.16 o 
   0   6  15     1237.15     1285.40     91.70 o 
   1   6  15      219.48      225.84     59.48 o 
   2   6  15     2689.29     2687.51     74.21 o 
   3   6  15      263.97      270.39     41.39 o 
   4   6  15     2963.16     2989.88     65.94 o 
   5   6  15       76.70       51.23     23.12 o 
  -3   7  15      379.88      303.44     75.89 o 
  -2   7  15      389.21      377.69     37.32 o 
  -1   7  15       70.63       65.35     17.79 o 
   0   7  15     1118.66     1028.61     47.49 o 
   1   7  15        2.36       24.26     13.68 o 
   2   7  15      862.23      723.75     58.15 o 
   3   7  15      308.16      340.27     64.24 o 
   4   7  15      151.93       84.72     36.00 o 
   5   7  15      220.22      118.62     55.58 o 
  -2   8  15      310.75      316.88     69.81 o 
  -1   8  15      563.93      545.14     37.34 o 
   0   8  15       22.04       42.06     22.68 o 
   1   8  15     6691.30     7271.30    152.36 o 
   2   8  15       36.18       65.74     33.98 o 
   3   8  15       81.15       57.80     19.38 o 
   4   8  15      764.58      759.52     57.01 o 
  -1   9  15     2396.49     2498.95     85.62 o 
   0   9  15      514.85      500.00     37.84 o 
   1   9  15       16.84       20.17     40.92 o 
   2   9  15      200.60       86.98     38.63 o 
   3   9  15     1336.91     1275.90     99.14 o 
   4   9  15      498.67      376.68     83.91 o 
   0  10  15     1045.49     1119.82     82.40 o 
   1  10  15        1.38       15.95     24.03 o 
   2  10  15     1421.39     1342.36    105.44 o 
   0  -6  16      153.18      113.95     51.72 o 
   1  -6  16        9.86       30.19     26.75 o 
   2  -6  16      727.07      683.16     40.11 o 
  -1  -5  16      374.20      354.94     54.36 o 
   0  -5  16     3266.48     3452.67    134.48 o 
   1  -5  16      983.90      836.94     35.46 o 
   2  -5  16     1200.28     1253.37     61.19 o 
   3  -5  16     1038.85      974.19    130.51 o 
  -2  -4  16      523.49      516.68     96.75 o 
  -1  -4  16      275.24      206.37     60.52 o 
   0  -4  16        1.77       21.03     19.60 o 
   1  -4  16        2.15       10.01     11.23 o 
   2  -4  16      300.05      296.86     46.40 o 
   3  -4  16      679.52      645.91     55.29 o 
   4  -4  16        1.28       19.47     15.08 o 
  -3  -3  16     4020.92     3808.13     91.49 o 
  -2  -3  16      354.29      260.52     90.38 o 
  -1  -3  16     3177.92     2968.20     96.69 o 
   0  -3  16      121.51      143.40     31.26 o 
   1  -3  16      536.92      511.95     72.03 o 
   2  -3  16     2587.64     2549.42     73.42 o 
   3  -3  16     1412.65     1491.03    158.51 o 
   4  -3  16     1605.57     1557.41     84.03 o 
  -3  -2  16     1613.88     1519.16    100.54 o 
  -2  -2  16      448.10      484.37     35.62 o 
  -1  -2  16      799.43      893.07     41.56 o 
   0  -2  16      204.92      161.28     38.29 o 
   1  -2  16     1802.20     1973.79     74.23 o 
   2  -2  16      301.91      267.20     66.61 o 
   3  -2  16       23.03        7.71     14.33 o 
   4  -2  16      716.11      663.75     46.48 o 
   5  -2  16       41.24       44.87     29.90 o 
  -3  -1  16      263.35      201.47     62.33 o 
  -2  -1  16      177.86      117.28     42.28 o 
  -1  -1  16     1128.57     1104.14     48.78 o 
   0  -1  16     2527.83     2491.66     70.43 o 
   1  -1  16     1245.00     1244.52     44.63 o 
   2  -1  16     1420.75     1544.09     48.53 o 
   3  -1  16       36.83       33.40     14.02 o 
   4  -1  16      338.51      366.09     46.27 o 
   5  -1  16     3628.67     3798.62    102.08 o 
  -3   0  16        0.89       18.26      8.50 o 
  -2   0  16     4878.73     5179.40    299.64 o 
  -1   0  16      839.87      636.23     56.66 o 
   0   0  16      128.97      113.16     49.43 o 
   1   0  16       97.94       70.54     18.10 o 
   2   0  16      592.04      553.62     49.48 o 
   3   0  16     1201.31     1289.11     44.33 o 
   4   0  16      679.27      861.24     97.03 o 
   5   0  16        9.30       16.61     19.64 o 
  -3   1  16      542.87      491.55     72.64 o 
  -2   1  16        4.71       28.83     11.29 o 
  -1   1  16     5655.68     5456.13    126.49 o 
   0   1  16       10.61       11.88     11.25 o 
   1   1  16       46.41       16.57     13.11 o 
   2   1  16     1559.35     1604.78     62.52 o 
   3   1  16     2414.48     2491.83     59.13 o 
   4   1  16     1153.95     1241.98     43.93 o 
   5   1  16      436.99      353.95     67.05 o 
  -3   2  16     3479.62     3312.63    219.39 o 
  -2   2  16       23.87       14.29     29.44 o 
  -1   2  16      194.13      191.48     43.04 o 
   0   2  16     1719.29     1756.97     67.82 o 
   1   2  16     3676.92     3903.11     99.91 o 
   2   2  16      476.82      452.51     34.30 o 
   3   2  16        0.60        5.96     10.28 o 
   4   2  16     1022.05     1082.59     36.72 o 
   5   2  16      114.08       78.34     22.46 o 
  -3   3  16       10.58       26.31     16.17 o 
  -2   3  16      211.43      205.33     22.07 o 
  -1   3  16        1.47       20.40     12.91 o 
   0   3  16      710.42      706.25     60.22 o 
   1   3  16     1767.13     1549.18     74.24 o 
   2   3  16      889.67      752.73     59.94 o 
   3   3  16       13.31       17.25     10.14 o 
   4   3  16      143.04      119.37     27.12 o 
   5   3  16     2967.31     3118.94     56.95 o 
  -3   4  16      187.65      108.87     29.79 o 
  -2   4  16     3954.06     3677.61    169.24 o 
  -1   4  16      278.34      240.58     43.32 o 
   0   4  16     2564.68     2744.61     76.08 o 
   1   4  16      224.94      160.82     48.10 o 
   2   4  16      390.99      506.33     27.95 o 
   3   4  16     4434.73     4381.47    125.43 o 
   4   4  16      967.52      892.76     29.96 o 
   5   4  16      178.79      140.06     32.80 o 
  -3   5  16      178.13       60.81     32.80 o 
  -2   5  16       21.41       27.26     17.79 o 
  -1   5  16     1607.23     1749.93     78.85 o 
   0   5  16      270.15      212.95     47.14 o 
   1   5  16       18.45       26.29     15.90 o 
   2   5  16        2.65       21.04     10.08 o 
   3   5  16      782.64      852.90     62.23 o 
   4   5  16     1105.58     1107.72     51.98 o 
   5   5  16        2.33       19.77      9.82 o 
  -2   6  16       49.66       49.30     13.61 o 
  -1   6  16        0.05       14.16      9.75 o 
   0   6  16     1272.18     1086.11     64.18 o 
   1   6  16     4393.16     4782.38    278.36 o 
   2   6  16      803.54      564.95     30.62 o 
   3   6  16     1093.43     1055.99     50.16 o 
   4   6  16     1069.79     1040.57     77.97 o 
  -1   7  16      474.35      460.95     48.28 o 
   0   7  16      540.60      221.75     91.13 o 
   1   7  16      756.03      740.42     54.15 o 
   2   7  16      438.36      456.51     69.03 o 
   3   7  16      177.30      198.14     49.57 o 
   4   7  16      368.28      288.13     68.46 o 
   0   8  16     3186.75     3138.79     97.07 o 
   1   8  16       20.16       23.82     21.53 o 
   2   8  16      137.47      136.41     44.99 o 
   3   8  16     3738.91     4204.68    116.74 o 
   0  -3  17      230.30      213.95     64.59 o 
   1  -3  17     4921.65     5292.60    138.27 o 
   2  -3  17     1299.31     1303.87     92.06 o 
  -1  -2  17     2015.60     2139.22     53.79 o 
   0  -2  17      468.33      424.27     37.40 o 
   1  -2  17       35.65       14.38     20.10 o 
   2  -2  17      733.52      798.07     93.28 o 
   3  -2  17      599.78      566.49     60.19 o 
  -2  -1  17     1309.63     1202.72     64.91 o 
  -1  -1  17     2820.48     2952.22     83.58 o 
   0  -1  17     1767.99     1699.91    113.99 o 
   1  -1  17      591.08      685.45     65.38 o 
   2  -1  17     2015.77     2047.51     91.56 o 
   3  -1  17       77.44       68.38     30.04 o 
  -2   0  17     1212.01     1217.52     60.21 o 
  -1   0  17       38.29       32.78     20.24 o 
   0   0  17      220.61      192.92     54.65 o 
   1   0  17       19.29       30.21     14.62 o 
   2   0  17     1363.43     1330.96     60.35 o 
   3   0  17      345.91      329.54     76.82 o 
   4   0  17      120.65       89.45     32.95 o 
  -2   1  17     1153.45      954.21     51.46 o 
  -1   1  17       77.56       83.69     27.58 o 
   0   1  17      398.04      411.57     58.70 o 
   1   1  17     6301.81     6502.59    116.11 o 
   2   1  17      499.55      431.93     65.38 o 
   3   1  17      674.58      575.06     40.92 o 
   4   1  17      339.62      224.80     60.32 o 
  -2   2  17      769.82      748.74     55.97 o 
  -1   2  17     1161.84     1067.72     93.28 o 
   0   2  17       23.03       48.52     25.32 o 
   1   2  17      407.61      387.35     39.38 o 
   2   2  17       49.35       28.15     15.03 o 
   3   2  17      968.40      950.17     43.09 o 
   4   2  17       91.63       95.12     35.99 o 
  -2   3  17      998.33      988.36     50.93 o 
  -1   3  17     2078.31     2016.34    213.63 o 
   0   3  17     1190.48     1032.26     60.38 o 
   1   3  17      319.27      389.16     46.10 o 
   2   3  17     1762.27     1932.65    101.40 o 
   3   3  17      188.63      129.89     45.27 o 
   4   3  17     3054.92     3241.70    107.55 o 
  -1   4  17      162.82      100.28     31.49 o 
   0   4  17      785.97      787.24     49.27 o 
   1   4  17      643.39      573.77     64.66 o 
   2   4  17     1796.75     1742.57     57.92 o 
   3   4  17       46.09       70.67     30.04 o 
  -1   5  17       25.69       37.17     14.12 o 
   0   5  17      117.78      112.26     41.38 o 
   1   5  17     2145.11     2268.95     60.64 o 
   2   5  17      780.20      655.30     81.39 o 
   3   5  17      420.59      377.42     52.37 o 
   1   6  17      630.08      629.69     50.00 o 
   2   6  17       15.16       11.59     14.81 o 
                                                 
